# Supplementary material for: Educational attainment and self-reported environmental exposures of pregnant women living in Nairobi, Kenya
Source: PLOS Glob Public Health. 2025 Nov 18;5(11):e0005453. doi: 10.1371/journal.pgph.0005453 (PMC12626295; doi:10.1371/journal.pgph.0005453)
Supplement: S1 Data — (CSV) [file pgph.0005453.s003.csv]

random_id	mom_age_cat	trimester_enrolled	parity	educ_level	emp_status	marital_status	finance_supporter	rent_house	rent	stay_months	ind_fuel_kero	ind_fuel_charcoal	ind_fuel_brickettes	ind_fuel_koko	ind_fuel_lpg	ind_fuel_electricity	rooms_house	ppl_per_room	windows_house	kitch_ventilation	wtr_src_piped_water_out	wtr_str_plastic	toilet_type	electricity_access	floor_concrete	wall_stones	mabati_roof	mold	pests	paint_breaking	near_sewerage	near_dumpsite	near_garage	near_polluted_river	near_ewaste_recycling	near_factory	near_battery_recycling	near_none	ind_mosqrepellant	ind_cig	ind_marij	ind_rubbish	out_pol_ownsmoke	out_pol_neighborsmoke	out_pol_cooking	out_pol_vehicle	out_pol_dustyrds	out_pol_industry	out_pol_dumpsite
1	[25,30)	Third trimester	0	Secondary	Daily wage	Never married, single	Self	TRUE	2000	25	most days to daily	some days	not at all to rarely	not at all to rarely	some days	not at all to rarely	1	1	1	TRUE	TRUE	TRUE	Flush toilet	TRUE	TRUE	TRUE	TRUE	TRUE	TRUE	TRUE	TRUE	FALSE	TRUE	FALSE	FALSE	TRUE	FALSE	FALSE	not at all to rarely	not at all to rarely	not at all to rarely	some days	most days to daily	most days to daily	most days to daily	most days to daily	some days	not at all to rarely	some days
2	[30,35)	Second trimester	2	Primary or less	Homemaker(housewife)	Married	Husband, Ex Husband, Boyfriend, or Child's Father	FALSE	NA	14	not at all to rarely	not at all to rarely	not at all to rarely	most days to daily	most days to daily	not at all to rarely	2	2	≥2	TRUE	TRUE	TRUE	Flush toilet	TRUE	FALSE	TRUE	TRUE	TRUE	TRUE	FALSE	TRUE	FALSE	FALSE	FALSE	TRUE	FALSE	FALSE	FALSE	not at all to rarely	not at all to rarely	not at all to rarely	not at all to rarely	not at all to rarely	some days	most days to daily	some days	some days	not at all to rarely	some days
3	[25,30)	First trimester	≥3	Secondary	Homemaker(housewife)	Married	Husband, Ex Husband, Boyfriend, or Child's Father	TRUE	12000	24	not at all to rarely	some days	not at all to rarely	most days to daily	not at all to rarely	not at all to rarely	≥3	1	≥2	TRUE	FALSE	FALSE	Flush toilet	TRUE	FALSE	TRUE	FALSE	FALSE	FALSE	FALSE	TRUE	FALSE	FALSE	FALSE	FALSE	FALSE	FALSE	FALSE	not at all to rarely	not at all to rarely	not at all to rarely	not at all to rarely	some days	some days	most days to daily	most days to daily	most days to daily	not at all to rarely	most days to daily
4	[20,25)	Third trimester	0	Secondary	None	Never married, single	Parent	TRUE	5100	3	not at all to rarely	not at all to rarely	not at all to rarely	not at all to rarely	most days to daily	not at all to rarely	2	3.5	≥2	TRUE	TRUE	TRUE	Flush toilet	TRUE	FALSE	TRUE	TRUE	TRUE	TRUE	TRUE	FALSE	FALSE	TRUE	TRUE	FALSE	FALSE	FALSE	FALSE	not at all to rarely	not at all to rarely	not at all to rarely	some days	not at all to rarely	not at all to rarely	most days to daily	most days to daily	not at all to rarely	not at all to rarely	not at all to rarely
5	[20,25)	Second trimester	0	Secondary	Homemaker(housewife)	Married	Husband, Ex Husband, Boyfriend, or Child's Father	TRUE	2000	3	most days to daily	not at all to rarely	not at all to rarely	not at all to rarely	not at all to rarely	not at all to rarely	1	2	1	TRUE	TRUE	TRUE	Flush toilet	TRUE	TRUE	TRUE	TRUE	FALSE	TRUE	FALSE	TRUE	TRUE	FALSE	FALSE	FALSE	FALSE	FALSE	FALSE	not at all to rarely	not at all to rarely	not at all to rarely	not at all to rarely	most days to daily	most days to daily	most days to daily	some days	some days	not at all to rarely	most days to daily
6	[18,20)	Third trimester	0	Secondary	Homemaker(housewife)	Married	Husband, Ex Husband, Boyfriend, or Child's Father	TRUE	7000	12	not at all to rarely	not at all to rarely	not at all to rarely	not at all to rarely	most days to daily	not at all to rarely	≥3	1	≥2	TRUE	TRUE	TRUE	Flush toilet	TRUE	FALSE	TRUE	TRUE	FALSE	TRUE	FALSE	TRUE	FALSE	TRUE	FALSE	FALSE	TRUE	TRUE	FALSE	not at all to rarely	not at all to rarely	not at all to rarely	not at all to rarely	not at all to rarely	most days to daily	most days to daily	most days to daily	not at all to rarely	some days	not at all to rarely
7	[25,30)	Third trimester	2	Primary or less	Small business	Married	Husband, Ex Husband, Boyfriend, or Child's Father	TRUE	5500	24	some days	not at all to rarely	not at all to rarely	not at all to rarely	most days to daily	not at all to rarely	2	2.5	≥2	TRUE	TRUE	TRUE	Flush toilet	FALSE	FALSE	TRUE	TRUE	TRUE	TRUE	TRUE	FALSE	FALSE	FALSE	TRUE	FALSE	FALSE	FALSE	FALSE	not at all to rarely	not at all to rarely	not at all to rarely	some days	not at all to rarely	some days	not at all to rarely	not at all to rarely	some days	not at all to rarely	not at all to rarely
8	[30,35)	Third trimester	2	Primary or less	Homemaker(housewife)	Married	Husband, Ex Husband, Boyfriend, or Child's Father	FALSE	NA	23	not at all to rarely	not at all to rarely	not at all to rarely	not at all to rarely	most days to daily	not at all to rarely	≥3	0.666666666666667	≥2	TRUE	FALSE	TRUE	Pit latrine	TRUE	FALSE	TRUE	TRUE	FALSE	FALSE	FALSE	TRUE	TRUE	FALSE	FALSE	FALSE	FALSE	FALSE	FALSE	not at all to rarely	not at all to rarely	not at all to rarely	some days	not at all to rarely	most days to daily	most days to daily	most days to daily	some days	not at all to rarely	some days
9	[30,35)	Third trimester	1	Secondary	Homemaker(housewife)	Married	Husband, Ex Husband, Boyfriend, or Child's Father	TRUE	3000	4	not at all to rarely	not at all to rarely	not at all to rarely	not at all to rarely	most days to daily	not at all to rarely	1	4	1	TRUE	TRUE	TRUE	Flush toilet	TRUE	TRUE	TRUE	TRUE	FALSE	TRUE	TRUE	TRUE	TRUE	FALSE	FALSE	FALSE	FALSE	FALSE	FALSE	not at all to rarely	not at all to rarely	not at all to rarely	not at all to rarely	not at all to rarely	not at all to rarely	most days to daily	most days to daily	not at all to rarely	not at all to rarely	most days to daily
10	[20,25)	Third trimester	0	Vocational or College/University	None	Never married, single	Parent	FALSE	NA	2	not at all to rarely	not at all to rarely	not at all to rarely	not at all to rarely	most days to daily	not at all to rarely	≥3	1	≥2	TRUE	FALSE	TRUE	Flush toilet	TRUE	FALSE	TRUE	FALSE	FALSE	TRUE	TRUE	FALSE	FALSE	FALSE	FALSE	FALSE	FALSE	FALSE	TRUE	not at all to rarely	not at all to rarely	not at all to rarely	not at all to rarely	not at all to rarely	not at all to rarely	most days to daily	most days to daily	not at all to rarely	not at all to rarely	not at all to rarely
11	[25,30)	Third trimester	1	Secondary	Small business	Married	Husband, Ex Husband, Boyfriend, or Child's Father	TRUE	6000	72	not at all to rarely	not at all to rarely	not at all to rarely	not at all to rarely	most days to daily	not at all to rarely	2	2	≥2	TRUE	TRUE	TRUE	Flush toilet	TRUE	TRUE	TRUE	FALSE	TRUE	TRUE	FALSE	TRUE	TRUE	FALSE	FALSE	FALSE	FALSE	FALSE	FALSE	some days	not at all to rarely	not at all to rarely	not at all to rarely	not at all to rarely	most days to daily	most days to daily	most days to daily	not at all to rarely	not at all to rarely	some days
12	[20,25)	Third trimester	1	Secondary	Homemaker(housewife)	Married	Husband, Ex Husband, Boyfriend, or Child's Father	TRUE	1500	60	most days to daily	not at all to rarely	not at all to rarely	not at all to rarely	not at all to rarely	not at all to rarely	1	3	1	TRUE	TRUE	TRUE	Flush toilet	TRUE	TRUE	TRUE	TRUE	TRUE	TRUE	TRUE	TRUE	FALSE	FALSE	FALSE	FALSE	FALSE	FALSE	FALSE	not at all to rarely	not at all to rarely	not at all to rarely	some days	not at all to rarely	not at all to rarely	most days to daily	not at all to rarely	not at all to rarely	not at all to rarely	most days to daily
13	[35,40]	Third trimester	≥3	Primary or less	Small business	Married	Husband, Ex Husband, Boyfriend, or Child's Father	TRUE	10000	12	not at all to rarely	not at all to rarely	not at all to rarely	not at all to rarely	most days to daily	not at all to rarely	≥3	1.25	≥2	TRUE	FALSE	TRUE	Flush toilet	TRUE	FALSE	TRUE	TRUE	FALSE	TRUE	FALSE	TRUE	FALSE	FALSE	FALSE	TRUE	TRUE	FALSE	FALSE	not at all to rarely	not at all to rarely	not at all to rarely	some days	not at all to rarely	not at all to rarely	most days to daily	most days to daily	most days to daily	most days to daily	not at all to rarely
14	[20,25)	Third trimester	1	Secondary	Homemaker(housewife)	Married	Husband, Ex Husband, Boyfriend, or Child's Father	TRUE	2500	1	most days to daily	not at all to rarely	not at all to rarely	not at all to rarely	not at all to rarely	not at all to rarely	1	3	0	TRUE	TRUE	TRUE	Flush toilet	TRUE	TRUE	TRUE	FALSE	FALSE	TRUE	FALSE	TRUE	FALSE	FALSE	FALSE	FALSE	FALSE	FALSE	FALSE	not at all to rarely	not at all to rarely	not at all to rarely	not at all to rarely	not at all to rarely	not at all to rarely	not at all to rarely	not at all to rarely	some days	not at all to rarely	not at all to rarely
15	[18,20)	Second trimester	0	Secondary	Other specify	Never married, single	Parent	FALSE	NA	108	some days	not at all to rarely	not at all to rarely	not at all to rarely	most days to daily	not at all to rarely	2	1.5	≥2	TRUE	TRUE	TRUE	Flush toilet	TRUE	TRUE	TRUE	TRUE	FALSE	TRUE	FALSE	FALSE	FALSE	FALSE	FALSE	FALSE	FALSE	FALSE	TRUE	not at all to rarely	not at all to rarely	not at all to rarely	not at all to rarely	not at all to rarely	most days to daily	most days to daily	some days	some days	not at all to rarely	not at all to rarely
16	[25,30)	Second trimester	2	Primary or less	Homemaker(housewife)	Married	Husband, Ex Husband, Boyfriend, or Child's Father	TRUE	4000	6	not at all to rarely	not at all to rarely	not at all to rarely	not at all to rarely	most days to daily	not at all to rarely	1	4	1	TRUE	TRUE	TRUE	Flush toilet	TRUE	FALSE	TRUE	TRUE	FALSE	FALSE	FALSE	TRUE	FALSE	FALSE	FALSE	FALSE	FALSE	FALSE	FALSE	not at all to rarely	not at all to rarely	not at all to rarely	not at all to rarely	not at all to rarely	not at all to rarely	most days to daily	most days to daily	not at all to rarely	not at all to rarely	not at all to rarely
17	[35,40]	Third trimester	2	Primary or less	Daily wage	Divorced, separated, widowed	Self	TRUE	2000	2	most days to daily	not at all to rarely	not at all to rarely	not at all to rarely	not at all to rarely	not at all to rarely	2	2.5	≥2	TRUE	TRUE	TRUE	Flush toilet	TRUE	TRUE	TRUE	TRUE	FALSE	TRUE	TRUE	FALSE	FALSE	FALSE	FALSE	TRUE	FALSE	FALSE	FALSE	not at all to rarely	not at all to rarely	not at all to rarely	not at all to rarely	not at all to rarely	not at all to rarely	most days to daily	most days to daily	most days to daily	not at all to rarely	most days to daily
18	[18,20)	Third trimester	0	Primary or less	Homemaker(housewife)	Never married, single	Parent	TRUE	7000	216	not at all to rarely	some days	not at all to rarely	some days	most days to daily	not at all to rarely	≥3	1.75	≥2	TRUE	TRUE	TRUE	Flush toilet	TRUE	TRUE	TRUE	TRUE	FALSE	FALSE	FALSE	FALSE	FALSE	FALSE	TRUE	FALSE	FALSE	FALSE	FALSE	not at all to rarely	not at all to rarely	not at all to rarely	not at all to rarely	not at all to rarely	most days to daily	most days to daily	some days	most days to daily	not at all to rarely	some days
19	[20,25)	Second trimester	1	Secondary	Daily wage	Married	Husband, Ex Husband, Boyfriend, or Child's Father	TRUE	3000	37	most days to daily	not at all to rarely	not at all to rarely	not at all to rarely	not at all to rarely	not at all to rarely	1	3	1	TRUE	TRUE	TRUE	Flush toilet	TRUE	TRUE	TRUE	TRUE	TRUE	TRUE	TRUE	FALSE	TRUE	FALSE	FALSE	TRUE	FALSE	FALSE	FALSE	not at all to rarely	not at all to rarely	not at all to rarely	not at all to rarely	not at all to rarely	not at all to rarely	most days to daily	most days to daily	most days to daily	not at all to rarely	most days to daily
20	[18,20)	Third trimester	1	Secondary	Homemaker(housewife)	Married	Husband, Ex Husband, Boyfriend, or Child's Father	TRUE	2500	5	most days to daily	not at all to rarely	not at all to rarely	not at all to rarely	not at all to rarely	not at all to rarely	1	2	≥2	TRUE	TRUE	TRUE	Flush toilet	TRUE	TRUE	TRUE	TRUE	FALSE	TRUE	FALSE	TRUE	TRUE	TRUE	FALSE	FALSE	FALSE	FALSE	FALSE	not at all to rarely	not at all to rarely	not at all to rarely	not at all to rarely	most days to daily	most days to daily	not at all to rarely	some days	most days to daily	not at all to rarely	most days to daily
21	[25,30)	Third trimester	2	Secondary	Small business	Married	Husband, Ex Husband, Boyfriend, or Child's Father	TRUE	4000	24	most days to daily	not at all to rarely	not at all to rarely	most days to daily	most days to daily	not at all to rarely	2	1.5	≥2	TRUE	TRUE	TRUE	Flush toilet	TRUE	FALSE	TRUE	FALSE	FALSE	TRUE	TRUE	FALSE	FALSE	FALSE	FALSE	FALSE	FALSE	FALSE	TRUE	not at all to rarely	not at all to rarely	not at all to rarely	not at all to rarely	not at all to rarely	not at all to rarely	most days to daily	most days to daily	not at all to rarely	not at all to rarely	most days to daily
22	[25,30)	Third trimester	2	Primary or less	Small business	Married	Husband, Ex Husband, Boyfriend, or Child's Father	TRUE	3500	1	not at all to rarely	not at all to rarely	not at all to rarely	not at all to rarely	most days to daily	not at all to rarely	1	4	1	TRUE	TRUE	TRUE	Flush toilet	TRUE	TRUE	TRUE	FALSE	FALSE	FALSE	FALSE	TRUE	TRUE	FALSE	FALSE	FALSE	FALSE	FALSE	FALSE	some days	not at all to rarely	not at all to rarely	not at all to rarely	not at all to rarely	not at all to rarely	most days to daily	most days to daily	most days to daily	not at all to rarely	some days
23	[35,40]	Third trimester	2	Secondary	Daily wage	Married	Self	TRUE	2500	12	most days to daily	not at all to rarely	not at all to rarely	not at all to rarely	not at all to rarely	not at all to rarely	2	2	≥2	TRUE	TRUE	TRUE	Flush toilet	TRUE	TRUE	TRUE	TRUE	FALSE	TRUE	FALSE	TRUE	TRUE	TRUE	FALSE	FALSE	FALSE	FALSE	FALSE	not at all to rarely	not at all to rarely	not at all to rarely	some days	most days to daily	most days to daily	not at all to rarely	most days to daily	most days to daily	not at all to rarely	most days to daily
24	[25,30)	Second trimester	0	Secondary	Homemaker(housewife)	Married	Husband, Ex Husband, Boyfriend, or Child's Father	TRUE	5500	18	not at all to rarely	not at all to rarely	not at all to rarely	some days	most days to daily	not at all to rarely	2	1	≥2	TRUE	TRUE	TRUE	Flush toilet	TRUE	TRUE	TRUE	TRUE	FALSE	TRUE	FALSE	TRUE	FALSE	FALSE	FALSE	FALSE	TRUE	TRUE	FALSE	not at all to rarely	not at all to rarely	not at all to rarely	not at all to rarely	not at all to rarely	not at all to rarely	most days to daily	most days to daily	some days	most days to daily	not at all to rarely
25	[20,25)	Third trimester	0	Secondary	Homemaker(housewife)	Married	Husband, Ex Husband, Boyfriend, or Child's Father	TRUE	3500	5	not at all to rarely	not at all to rarely	not at all to rarely	not at all to rarely	most days to daily	not at all to rarely	1	2	1	TRUE	TRUE	TRUE	Flush toilet	TRUE	FALSE	TRUE	TRUE	FALSE	TRUE	FALSE	TRUE	FALSE	FALSE	FALSE	FALSE	FALSE	FALSE	FALSE	most days to daily	not at all to rarely	not at all to rarely	not at all to rarely	not at all to rarely	some days	some days	some days	some days	not at all to rarely	not at all to rarely
26	[30,35)	Third trimester	2	Secondary	Small business	Married	Husband, Ex Husband, Boyfriend, or Child's Father	TRUE	3000	84	most days to daily	not at all to rarely	not at all to rarely	not at all to rarely	most days to daily	not at all to rarely	1	4	1	TRUE	TRUE	TRUE	Flush toilet	TRUE	FALSE	TRUE	TRUE	FALSE	TRUE	FALSE	FALSE	FALSE	FALSE	FALSE	FALSE	FALSE	FALSE	TRUE	not at all to rarely	not at all to rarely	not at all to rarely	not at all to rarely	not at all to rarely	not at all to rarely	most days to daily	most days to daily	most days to daily	not at all to rarely	not at all to rarely
27	[30,35)	Third trimester	≥3	Secondary	Small business	Married	Husband, Ex Husband, Boyfriend, or Child's Father	TRUE	5000	59	most days to daily	not at all to rarely	not at all to rarely	not at all to rarely	most days to daily	not at all to rarely	2	2	≥2	TRUE	TRUE	TRUE	Flush toilet	TRUE	FALSE	FALSE	TRUE	FALSE	TRUE	FALSE	TRUE	FALSE	TRUE	FALSE	FALSE	FALSE	FALSE	FALSE	not at all to rarely	not at all to rarely	not at all to rarely	some days	not at all to rarely	most days to daily	most days to daily	most days to daily	most days to daily	not at all to rarely	not at all to rarely
28	[18,20)	Third trimester	0	Secondary	Homemaker(housewife)	Never married, single	Husband, Ex Husband, Boyfriend, or Child's Father	TRUE	3000	1	not at all to rarely	not at all to rarely	not at all to rarely	not at all to rarely	most days to daily	not at all to rarely	1	2	1	TRUE	TRUE	TRUE	Flush toilet	TRUE	TRUE	TRUE	TRUE	FALSE	TRUE	FALSE	FALSE	TRUE	TRUE	FALSE	FALSE	FALSE	FALSE	FALSE	not at all to rarely	not at all to rarely	not at all to rarely	not at all to rarely	not at all to rarely	not at all to rarely	most days to daily	most days to daily	most days to daily	not at all to rarely	most days to daily
29	[25,30)	Second trimester	2	Primary or less	Homemaker(housewife)	Married	Husband, Ex Husband, Boyfriend, or Child's Father	FALSE	NA	24	most days to daily	not at all to rarely	not at all to rarely	not at all to rarely	some days	not at all to rarely	1	4	1	TRUE	TRUE	TRUE	Flush toilet	TRUE	FALSE	TRUE	TRUE	FALSE	TRUE	TRUE	TRUE	TRUE	FALSE	TRUE	FALSE	FALSE	FALSE	FALSE	some days	not at all to rarely	not at all to rarely	not at all to rarely	not at all to rarely	most days to daily	most days to daily	most days to daily	some days	not at all to rarely	most days to daily
30	[25,30)	Third trimester	1	Vocational or College/University	Homemaker(housewife)	Married	Husband, Ex Husband, Boyfriend, or Child's Father	TRUE	6200	42	some days	some days	not at all to rarely	not at all to rarely	most days to daily	not at all to rarely	≥3	1	≥2	TRUE	FALSE	TRUE	Flush toilet	TRUE	TRUE	TRUE	TRUE	TRUE	TRUE	FALSE	FALSE	FALSE	TRUE	TRUE	FALSE	TRUE	FALSE	FALSE	not at all to rarely	not at all to rarely	not at all to rarely	some days	some days	most days to daily	most days to daily	most days to daily	some days	most days to daily	not at all to rarely
31	[30,35)	Second trimester	≥3	Secondary	Daily wage	Married	Husband, Ex Husband, Boyfriend, or Child's Father	FALSE	NA	86	not at all to rarely	not at all to rarely	not at all to rarely	most days to daily	most days to daily	not at all to rarely	2	2.5	≥2	TRUE	TRUE	TRUE	Flush toilet	TRUE	TRUE	TRUE	TRUE	FALSE	TRUE	FALSE	TRUE	TRUE	FALSE	FALSE	FALSE	FALSE	FALSE	FALSE	some days	not at all to rarely	not at all to rarely	some days	not at all to rarely	some days	some days	most days to daily	some days	not at all to rarely	some days
32	[20,25)	Third trimester	1	Primary or less	Homemaker(housewife)	Married	Husband, Ex Husband, Boyfriend, or Child's Father	TRUE	2500	11	some days	not at all to rarely	not at all to rarely	not at all to rarely	most days to daily	not at all to rarely	1	3	0	TRUE	TRUE	TRUE	Flush toilet	TRUE	TRUE	TRUE	FALSE	FALSE	TRUE	FALSE	FALSE	FALSE	FALSE	FALSE	FALSE	FALSE	FALSE	TRUE	not at all to rarely	not at all to rarely	not at all to rarely	most days to daily	some days	not at all to rarely	not at all to rarely	not at all to rarely	most days to daily	not at all to rarely	not at all to rarely
33	[18,20)	Second trimester	0	Primary or less	Homemaker(housewife)	Married	Husband, Ex Husband, Boyfriend, or Child's Father	FALSE	NA	10	not at all to rarely	not at all to rarely	not at all to rarely	not at all to rarely	most days to daily	not at all to rarely	1	2	1	TRUE	TRUE	TRUE	Pit latrine	TRUE	TRUE	TRUE	TRUE	FALSE	TRUE	FALSE	FALSE	FALSE	TRUE	FALSE	FALSE	FALSE	TRUE	FALSE	not at all to rarely	not at all to rarely	not at all to rarely	not at all to rarely	not at all to rarely	some days	some days	some days	not at all to rarely	not at all to rarely	not at all to rarely
34	[25,30)	Second trimester	≥3	Primary or less	Homemaker(housewife)	Married	Husband, Ex Husband, Boyfriend, or Child's Father	TRUE	5000	6	most days to daily	not at all to rarely	not at all to rarely	not at all to rarely	not at all to rarely	not at all to rarely	2	2	≥2	TRUE	TRUE	TRUE	Flush toilet	TRUE	TRUE	TRUE	TRUE	FALSE	TRUE	FALSE	TRUE	FALSE	FALSE	FALSE	TRUE	FALSE	FALSE	FALSE	not at all to rarely	not at all to rarely	not at all to rarely	most days to daily	not at all to rarely	not at all to rarely	most days to daily	most days to daily	most days to daily	not at all to rarely	not at all to rarely
35	[35,40]	Second trimester	≥3	Primary or less	Small business	Married	Husband, Ex Husband, Boyfriend, or Child's Father	TRUE	5000	60	most days to daily	not at all to rarely	not at all to rarely	not at all to rarely	most days to daily	not at all to rarely	2	2.5	≥2	TRUE	TRUE	TRUE	Flush toilet	TRUE	FALSE	TRUE	TRUE	TRUE	TRUE	FALSE	FALSE	TRUE	FALSE	FALSE	TRUE	FALSE	FALSE	FALSE	not at all to rarely	not at all to rarely	not at all to rarely	not at all to rarely	not at all to rarely	not at all to rarely	not at all to rarely	most days to daily	most days to daily	not at all to rarely	most days to daily
36	[18,20)	Second trimester	0	Secondary	Homemaker(housewife)	Married	Husband, Ex Husband, Boyfriend, or Child's Father	TRUE	3500	12	not at all to rarely	not at all to rarely	not at all to rarely	not at all to rarely	most days to daily	not at all to rarely	1	2	1	TRUE	FALSE	TRUE	Flush toilet	TRUE	TRUE	TRUE	TRUE	FALSE	FALSE	FALSE	TRUE	FALSE	FALSE	FALSE	FALSE	FALSE	FALSE	FALSE	not at all to rarely	not at all to rarely	not at all to rarely	not at all to rarely	not at all to rarely	not at all to rarely	not at all to rarely	most days to daily	most days to daily	not at all to rarely	not at all to rarely
37	[18,20)	Second trimester	0	Secondary	Homemaker(housewife)	Married	Husband, Ex Husband, Boyfriend, or Child's Father	FALSE	NA	5	not at all to rarely	not at all to rarely	not at all to rarely	not at all to rarely	most days to daily	not at all to rarely	1	2	1	TRUE	FALSE	TRUE	Flush toilet	TRUE	TRUE	TRUE	TRUE	TRUE	TRUE	FALSE	TRUE	FALSE	TRUE	FALSE	FALSE	FALSE	TRUE	FALSE	not at all to rarely	not at all to rarely	most days to daily	some days	not at all to rarely	most days to daily	most days to daily	most days to daily	not at all to rarely	not at all to rarely	not at all to rarely
38	[35,40]	First trimester	≥3	Vocational or College/University	Homemaker(housewife)	Married	Husband, Ex Husband, Boyfriend, or Child's Father	TRUE	4000	120	not at all to rarely	not at all to rarely	not at all to rarely	not at all to rarely	most days to daily	not at all to rarely	2	2.5	≥2	TRUE	TRUE	TRUE	Flush toilet	TRUE	TRUE	TRUE	TRUE	FALSE	TRUE	FALSE	TRUE	FALSE	FALSE	FALSE	FALSE	FALSE	FALSE	FALSE	not at all to rarely	not at all to rarely	not at all to rarely	some days	not at all to rarely	not at all to rarely	most days to daily	some days	most days to daily	not at all to rarely	not at all to rarely
39	[30,35)	Third trimester	2	Secondary	Homemaker(housewife)	Married	Husband, Ex Husband, Boyfriend, or Child's Father	TRUE	3500	24	not at all to rarely	some days	not at all to rarely	not at all to rarely	most days to daily	not at all to rarely	1	4	1	TRUE	TRUE	TRUE	Flush toilet	TRUE	FALSE	TRUE	TRUE	FALSE	TRUE	FALSE	FALSE	FALSE	FALSE	FALSE	FALSE	TRUE	FALSE	FALSE	not at all to rarely	not at all to rarely	not at all to rarely	not at all to rarely	some days	some days	most days to daily	some days	not at all to rarely	not at all to rarely	not at all to rarely
40	[20,25)	Second trimester	0	Secondary	None	Never married, single	Husband, Ex Husband, Boyfriend, or Child's Father	TRUE	4000	144	not at all to rarely	not at all to rarely	not at all to rarely	not at all to rarely	most days to daily	not at all to rarely	1	4	1	TRUE	TRUE	TRUE	Flush toilet	TRUE	TRUE	TRUE	TRUE	FALSE	FALSE	TRUE	TRUE	FALSE	FALSE	TRUE	TRUE	FALSE	FALSE	FALSE	not at all to rarely	not at all to rarely	not at all to rarely	not at all to rarely	not at all to rarely	not at all to rarely	most days to daily	most days to daily	most days to daily	not at all to rarely	not at all to rarely
41	[20,25)	Third trimester	0	Secondary	Homemaker(housewife)	Married	Husband, Ex Husband, Boyfriend, or Child's Father	TRUE	2500	8	some days	most days to daily	not at all to rarely	most days to daily	not at all to rarely	not at all to rarely	1	2	1	TRUE	TRUE	TRUE	Pit latrine	TRUE	TRUE	TRUE	TRUE	FALSE	TRUE	TRUE	TRUE	TRUE	FALSE	FALSE	FALSE	FALSE	FALSE	FALSE	not at all to rarely	not at all to rarely	not at all to rarely	some days	some days	some days	not at all to rarely	most days to daily	not at all to rarely	not at all to rarely	most days to daily
42	[25,30)	Second trimester	≥3	Primary or less	Homemaker(housewife)	Married	Husband, Ex Husband, Boyfriend, or Child's Father	TRUE	2500	8	most days to daily	not at all to rarely	not at all to rarely	not at all to rarely	not at all to rarely	not at all to rarely	1	5	1	TRUE	TRUE	TRUE	Flush toilet	TRUE	TRUE	TRUE	TRUE	TRUE	TRUE	FALSE	TRUE	FALSE	FALSE	FALSE	FALSE	FALSE	FALSE	FALSE	not at all to rarely	not at all to rarely	not at all to rarely	some days	most days to daily	most days to daily	most days to daily	some days	some days	not at all to rarely	most days to daily
43	[20,25)	Second trimester	0	Vocational or College/University	Monthly salary	Married	Husband, Ex Husband, Boyfriend, or Child's Father	TRUE	4500	8	most days to daily	not at all to rarely	not at all to rarely	not at all to rarely	most days to daily	not at all to rarely	1	2	1	TRUE	TRUE	TRUE	Flush toilet	TRUE	TRUE	TRUE	TRUE	FALSE	FALSE	FALSE	TRUE	FALSE	FALSE	FALSE	FALSE	FALSE	FALSE	FALSE	not at all to rarely	not at all to rarely	not at all to rarely	not at all to rarely	not at all to rarely	not at all to rarely	most days to daily	most days to daily	not at all to rarely	not at all to rarely	not at all to rarely
44	[25,30)	Second trimester	1	Vocational or College/University	Small business	Married	Husband, Ex Husband, Boyfriend, or Child's Father	TRUE	3500	6	not at all to rarely	not at all to rarely	not at all to rarely	not at all to rarely	most days to daily	not at all to rarely	1	3	1	TRUE	TRUE	TRUE	Flush toilet	TRUE	TRUE	TRUE	TRUE	FALSE	TRUE	FALSE	FALSE	FALSE	FALSE	FALSE	FALSE	FALSE	TRUE	FALSE	not at all to rarely	not at all to rarely	not at all to rarely	most days to daily	not at all to rarely	not at all to rarely	most days to daily	most days to daily	most days to daily	not at all to rarely	most days to daily
45	[25,30)	Second trimester	1	Vocational or College/University	Small business	Married	Husband, Ex Husband, Boyfriend, or Child's Father	TRUE	3000	48	not at all to rarely	not at all to rarely	not at all to rarely	not at all to rarely	most days to daily	not at all to rarely	1	3	≥2	TRUE	TRUE	TRUE	Flush toilet	TRUE	FALSE	TRUE	TRUE	FALSE	TRUE	FALSE	FALSE	FALSE	FALSE	FALSE	FALSE	FALSE	FALSE	TRUE	not at all to rarely	not at all to rarely	not at all to rarely	not at all to rarely	not at all to rarely	not at all to rarely	most days to daily	most days to daily	most days to daily	not at all to rarely	most days to daily
46	[18,20)	Third trimester	0	Vocational or College/University	Homemaker(housewife)	Married	Husband, Ex Husband, Boyfriend, or Child's Father	FALSE	NA	7	not at all to rarely	not at all to rarely	not at all to rarely	not at all to rarely	most days to daily	not at all to rarely	1	2	1	TRUE	TRUE	TRUE	Flush toilet	TRUE	FALSE	TRUE	FALSE	FALSE	FALSE	FALSE	FALSE	FALSE	FALSE	FALSE	FALSE	FALSE	FALSE	TRUE	not at all to rarely	not at all to rarely	not at all to rarely	not at all to rarely	not at all to rarely	not at all to rarely	most days to daily	most days to daily	most days to daily	not at all to rarely	not at all to rarely
47	[20,25)	Second trimester	1	Secondary	Homemaker(housewife)	Married	Husband, Ex Husband, Boyfriend, or Child's Father	TRUE	3000	1	not at all to rarely	not at all to rarely	not at all to rarely	most days to daily	not at all to rarely	not at all to rarely	1	4	1	TRUE	TRUE	TRUE	Flush toilet	TRUE	TRUE	TRUE	TRUE	FALSE	TRUE	FALSE	FALSE	FALSE	FALSE	FALSE	TRUE	FALSE	FALSE	FALSE	some days	not at all to rarely	not at all to rarely	not at all to rarely	not at all to rarely	not at all to rarely	not at all to rarely	not at all to rarely	not at all to rarely	not at all to rarely	not at all to rarely
48	[35,40]	Third trimester	≥3	Primary or less	Homemaker(housewife)	Married	Husband, Ex Husband, Boyfriend, or Child's Father	TRUE	8000	12	most days to daily	not at all to rarely	not at all to rarely	not at all to rarely	some days	not at all to rarely	≥3	0.75	≥2	TRUE	TRUE	TRUE	Flush toilet	TRUE	FALSE	TRUE	FALSE	FALSE	TRUE	FALSE	FALSE	TRUE	FALSE	FALSE	FALSE	TRUE	FALSE	FALSE	not at all to rarely	not at all to rarely	not at all to rarely	not at all to rarely	not at all to rarely	not at all to rarely	some days	some days	not at all to rarely	not at all to rarely	most days to daily
49	[25,30)	Second trimester	1	Vocational or College/University	Small business	Married	Husband, Ex Husband, Boyfriend, or Child's Father	TRUE	4200	4	some days	not at all to rarely	not at all to rarely	not at all to rarely	most days to daily	not at all to rarely	1	3	1	TRUE	TRUE	TRUE	Flush toilet	TRUE	TRUE	TRUE	FALSE	FALSE	FALSE	FALSE	FALSE	FALSE	FALSE	FALSE	FALSE	FALSE	FALSE	TRUE	not at all to rarely	most days to daily	most days to daily	not at all to rarely	not at all to rarely	not at all to rarely	most days to daily	most days to daily	not at all to rarely	not at all to rarely	most days to daily
50	[20,25)	Third trimester	0	Secondary	Monthly salary	Married	Husband, Ex Husband, Boyfriend, or Child's Father	TRUE	2500	4	some days	not at all to rarely	not at all to rarely	not at all to rarely	most days to daily	not at all to rarely	1	2	1	TRUE	TRUE	TRUE	Flush toilet	TRUE	TRUE	TRUE	TRUE	TRUE	TRUE	FALSE	TRUE	TRUE	TRUE	FALSE	FALSE	FALSE	TRUE	FALSE	not at all to rarely	not at all to rarely	most days to daily	some days	not at all to rarely	most days to daily	most days to daily	some days	some days	not at all to rarely	some days
51	[20,25)	Third trimester	1	Secondary	Homemaker(housewife)	Married	Husband, Ex Husband, Boyfriend, or Child's Father	TRUE	5000	24	most days to daily	not at all to rarely	not at all to rarely	not at all to rarely	most days to daily	not at all to rarely	1	4	1	TRUE	TRUE	TRUE	Flush toilet	TRUE	FALSE	TRUE	TRUE	TRUE	TRUE	FALSE	FALSE	FALSE	FALSE	FALSE	FALSE	FALSE	FALSE	TRUE	some days	not at all to rarely	not at all to rarely	not at all to rarely	not at all to rarely	not at all to rarely	some days	some days	not at all to rarely	not at all to rarely	not at all to rarely
52	[25,30)	Second trimester	1	Vocational or College/University	Homemaker(housewife)	Married	Husband, Ex Husband, Boyfriend, or Child's Father	TRUE	3500	7	some days	not at all to rarely	not at all to rarely	not at all to rarely	most days to daily	not at all to rarely	1	2	≥2	TRUE	TRUE	TRUE	Flush toilet	TRUE	TRUE	TRUE	FALSE	FALSE	TRUE	FALSE	FALSE	TRUE	FALSE	FALSE	FALSE	FALSE	FALSE	FALSE	not at all to rarely	not at all to rarely	not at all to rarely	not at all to rarely	not at all to rarely	some days	most days to daily	most days to daily	not at all to rarely	not at all to rarely	most days to daily
53	[25,30)	Third trimester	2	Secondary	Small business	Married	Husband, Ex Husband, Boyfriend, or Child's Father	TRUE	3000	36	some days	not at all to rarely	not at all to rarely	most days to daily	some days	not at all to rarely	2	1.5	≥2	TRUE	TRUE	TRUE	Flush toilet	TRUE	TRUE	TRUE	TRUE	FALSE	TRUE	FALSE	FALSE	FALSE	TRUE	TRUE	FALSE	FALSE	TRUE	FALSE	not at all to rarely	not at all to rarely	not at all to rarely	not at all to rarely	not at all to rarely	most days to daily	not at all to rarely	some days	not at all to rarely	not at all to rarely	not at all to rarely
54	[30,35)	Second trimester	2	Primary or less	Homemaker(housewife)	Married	Husband, Ex Husband, Boyfriend, or Child's Father	TRUE	2500	6	most days to daily	not at all to rarely	not at all to rarely	not at all to rarely	not at all to rarely	not at all to rarely	1	4	1	TRUE	TRUE	TRUE	Flush toilet	TRUE	TRUE	TRUE	TRUE	FALSE	TRUE	TRUE	FALSE	FALSE	FALSE	FALSE	TRUE	FALSE	FALSE	FALSE	not at all to rarely	not at all to rarely	not at all to rarely	not at all to rarely	not at all to rarely	not at all to rarely	most days to daily	most days to daily	most days to daily	not at all to rarely	some days
55	[25,30)	Second trimester	2	Primary or less	Other specify	Married	Self	TRUE	2500	2	most days to daily	not at all to rarely	not at all to rarely	not at all to rarely	not at all to rarely	not at all to rarely	1	4	1	TRUE	TRUE	TRUE	Flush toilet	TRUE	TRUE	TRUE	TRUE	FALSE	FALSE	FALSE	TRUE	TRUE	FALSE	FALSE	FALSE	FALSE	FALSE	FALSE	most days to daily	not at all to rarely	not at all to rarely	not at all to rarely	not at all to rarely	some days	most days to daily	most days to daily	most days to daily	not at all to rarely	most days to daily
56	[25,30)	Second trimester	2	Secondary	Monthly salary	Married	Husband, Ex Husband, Boyfriend, or Child's Father	TRUE	12000	60	not at all to rarely	not at all to rarely	not at all to rarely	not at all to rarely	most days to daily	not at all to rarely	≥3	1.33333333333333	≥2	TRUE	FALSE	FALSE	Flush toilet	TRUE	FALSE	TRUE	FALSE	FALSE	FALSE	FALSE	TRUE	TRUE	FALSE	TRUE	FALSE	FALSE	FALSE	FALSE	not at all to rarely	not at all to rarely	not at all to rarely	some days	not at all to rarely	most days to daily	most days to daily	most days to daily	some days	not at all to rarely	most days to daily
57	[30,35)	Second trimester	2	Secondary	Small business	Married	Husband, Ex Husband, Boyfriend, or Child's Father	FALSE	NA	24	most days to daily	not at all to rarely	not at all to rarely	not at all to rarely	not at all to rarely	not at all to rarely	1	1	1	TRUE	TRUE	TRUE	Flush toilet	TRUE	TRUE	TRUE	TRUE	FALSE	TRUE	FALSE	FALSE	FALSE	FALSE	FALSE	TRUE	FALSE	FALSE	FALSE	some days	not at all to rarely	not at all to rarely	not at all to rarely	not at all to rarely	not at all to rarely	most days to daily	most days to daily	most days to daily	not at all to rarely	not at all to rarely
58	[25,30)	Third trimester	2	Primary or less	Homemaker(housewife)	Married	Husband, Ex Husband, Boyfriend, or Child's Father	TRUE	3000	36	most days to daily	not at all to rarely	not at all to rarely	not at all to rarely	not at all to rarely	not at all to rarely	1	3	1	TRUE	TRUE	TRUE	Flush toilet	TRUE	TRUE	TRUE	TRUE	FALSE	FALSE	FALSE	TRUE	FALSE	FALSE	TRUE	FALSE	TRUE	TRUE	FALSE	not at all to rarely	not at all to rarely	not at all to rarely	some days	not at all to rarely	most days to daily	most days to daily	some days	some days	not at all to rarely	not at all to rarely
59	[18,20)	Second trimester	0	Secondary	None	Never married, single	Parent	TRUE	7500	228	some days	not at all to rarely	not at all to rarely	some days	most days to daily	not at all to rarely	2	1.5	≥2	TRUE	FALSE	TRUE	Flush toilet	TRUE	TRUE	TRUE	TRUE	FALSE	FALSE	TRUE	TRUE	TRUE	FALSE	FALSE	FALSE	FALSE	FALSE	FALSE	some days	not at all to rarely	not at all to rarely	some days	some days	most days to daily	most days to daily	not at all to rarely	not at all to rarely	not at all to rarely	some days
60	[18,20)	Third trimester	0	Secondary	None	Never married, single	Parent	TRUE	3500	12	most days to daily	not at all to rarely	not at all to rarely	not at all to rarely	not at all to rarely	not at all to rarely	1	4	1	TRUE	TRUE	TRUE	Flush toilet	TRUE	FALSE	TRUE	TRUE	FALSE	FALSE	FALSE	FALSE	FALSE	FALSE	FALSE	FALSE	FALSE	FALSE	TRUE	not at all to rarely	not at all to rarely	not at all to rarely	not at all to rarely	not at all to rarely	not at all to rarely	most days to daily	not at all to rarely	most days to daily	not at all to rarely	not at all to rarely
61	[30,35)	Second trimester	1	Secondary	Small business	Never married, single	Self	TRUE	4000	36	not at all to rarely	not at all to rarely	not at all to rarely	not at all to rarely	most days to daily	not at all to rarely	≥3	1	≥2	TRUE	TRUE	TRUE	Flush toilet	TRUE	TRUE	TRUE	TRUE	FALSE	TRUE	FALSE	FALSE	FALSE	FALSE	FALSE	TRUE	TRUE	FALSE	FALSE	not at all to rarely	not at all to rarely	not at all to rarely	not at all to rarely	not at all to rarely	not at all to rarely	not at all to rarely	most days to daily	most days to daily	not at all to rarely	some days
62	[35,40]	Second trimester	≥3	Secondary	Monthly salary	Never married, single	Self	TRUE	3500	24	not at all to rarely	most days to daily	not at all to rarely	most days to daily	not at all to rarely	not at all to rarely	1	3	1	TRUE	FALSE	TRUE	Flush toilet	TRUE	TRUE	TRUE	TRUE	FALSE	TRUE	FALSE	TRUE	TRUE	FALSE	TRUE	FALSE	FALSE	FALSE	FALSE	not at all to rarely	not at all to rarely	not at all to rarely	not at all to rarely	not at all to rarely	most days to daily	most days to daily	some days	some days	not at all to rarely	some days
63	[18,20)	Third trimester	0	Secondary	Homemaker(housewife)	Married	Husband, Ex Husband, Boyfriend, or Child's Father	FALSE	NA	5	not at all to rarely	some days	not at all to rarely	not at all to rarely	most days to daily	not at all to rarely	1	2	≥2	TRUE	FALSE	TRUE	Flush toilet	TRUE	FALSE	TRUE	TRUE	FALSE	FALSE	FALSE	FALSE	FALSE	FALSE	FALSE	TRUE	FALSE	FALSE	FALSE	some days	not at all to rarely	not at all to rarely	not at all to rarely	not at all to rarely	not at all to rarely	some days	some days	not at all to rarely	not at all to rarely	not at all to rarely
64	[25,30)	Second trimester	2	Secondary	Homemaker(housewife)	Married	Husband, Ex Husband, Boyfriend, or Child's Father	TRUE	6500	2	some days	not at all to rarely	not at all to rarely	not at all to rarely	most days to daily	not at all to rarely	2	2	≥2	TRUE	TRUE	TRUE	Flush toilet	TRUE	TRUE	TRUE	TRUE	FALSE	TRUE	FALSE	TRUE	FALSE	TRUE	FALSE	FALSE	TRUE	FALSE	FALSE	not at all to rarely	not at all to rarely	not at all to rarely	some days	not at all to rarely	not at all to rarely	most days to daily	most days to daily	not at all to rarely	most days to daily	not at all to rarely
65	[25,30)	First trimester	2	Secondary	Homemaker(housewife)	Married	Husband, Ex Husband, Boyfriend, or Child's Father	TRUE	6000	1	some days	some days	not at all to rarely	not at all to rarely	most days to daily	not at all to rarely	2	2.5	≥2	TRUE	FALSE	TRUE	Flush toilet	TRUE	TRUE	TRUE	TRUE	FALSE	FALSE	FALSE	FALSE	FALSE	FALSE	FALSE	FALSE	FALSE	FALSE	TRUE	not at all to rarely	not at all to rarely	most days to daily	not at all to rarely	some days	some days	most days to daily	most days to daily	most days to daily	not at all to rarely	not at all to rarely
66	[20,25)	Second trimester	2	Secondary	Homemaker(housewife)	Married	Husband, Ex Husband, Boyfriend, or Child's Father	TRUE	4000	36	some days	not at all to rarely	not at all to rarely	not at all to rarely	most days to daily	not at all to rarely	2	2	≥2	TRUE	TRUE	TRUE	Flush toilet	TRUE	FALSE	TRUE	TRUE	FALSE	TRUE	FALSE	TRUE	TRUE	FALSE	FALSE	FALSE	FALSE	FALSE	FALSE	not at all to rarely	not at all to rarely	not at all to rarely	not at all to rarely	not at all to rarely	not at all to rarely	most days to daily	most days to daily	most days to daily	not at all to rarely	not at all to rarely
67	[20,25)	Third trimester	1	Secondary	Homemaker(housewife)	Married	Husband, Ex Husband, Boyfriend, or Child's Father	TRUE	2700	3	not at all to rarely	not at all to rarely	not at all to rarely	not at all to rarely	most days to daily	not at all to rarely	1	2	1	TRUE	TRUE	TRUE	Flush toilet	TRUE	TRUE	TRUE	TRUE	FALSE	TRUE	TRUE	FALSE	FALSE	FALSE	FALSE	FALSE	FALSE	FALSE	TRUE	not at all to rarely	not at all to rarely	not at all to rarely	not at all to rarely	not at all to rarely	not at all to rarely	most days to daily	most days to daily	most days to daily	not at all to rarely	not at all to rarely
68	[20,25)	Second trimester	0	Secondary	None	Divorced, separated, widowed	Self	TRUE	2500	5	not at all to rarely	most days to daily	not at all to rarely	not at all to rarely	not at all to rarely	not at all to rarely	1	1	1	TRUE	TRUE	TRUE	Flush toilet	TRUE	TRUE	TRUE	TRUE	FALSE	TRUE	FALSE	FALSE	FALSE	FALSE	FALSE	TRUE	FALSE	FALSE	FALSE	not at all to rarely	not at all to rarely	not at all to rarely	not at all to rarely	most days to daily	most days to daily	most days to daily	most days to daily	most days to daily	not at all to rarely	most days to daily
69	[18,20)	Second trimester	0	Secondary	Homemaker(housewife)	Married	Husband, Ex Husband, Boyfriend, or Child's Father	FALSE	NA	6	not at all to rarely	not at all to rarely	not at all to rarely	not at all to rarely	most days to daily	not at all to rarely	1	2	1	TRUE	TRUE	TRUE	Flush toilet	TRUE	TRUE	TRUE	FALSE	FALSE	TRUE	FALSE	FALSE	FALSE	FALSE	FALSE	FALSE	FALSE	FALSE	TRUE	some days	not at all to rarely	not at all to rarely	some days	not at all to rarely	not at all to rarely	most days to daily	not at all to rarely	not at all to rarely	not at all to rarely	not at all to rarely
70	[35,40]	Second trimester	≥3	Primary or less	Homemaker(housewife)	Married	Husband, Ex Husband, Boyfriend, or Child's Father	TRUE	5000	50	most days to daily	not at all to rarely	not at all to rarely	most days to daily	not at all to rarely	not at all to rarely	2	2.5	≥2	TRUE	TRUE	TRUE	Flush toilet	TRUE	FALSE	TRUE	TRUE	TRUE	TRUE	TRUE	TRUE	FALSE	FALSE	FALSE	FALSE	FALSE	FALSE	FALSE	not at all to rarely	not at all to rarely	not at all to rarely	some days	not at all to rarely	most days to daily	most days to daily	most days to daily	some days	not at all to rarely	not at all to rarely
71	[20,25)	Second trimester	1	Secondary	Homemaker(housewife)	Married	Husband, Ex Husband, Boyfriend, or Child's Father	TRUE	2000	14	most days to daily	not at all to rarely	not at all to rarely	not at all to rarely	not at all to rarely	not at all to rarely	1	3	1	TRUE	TRUE	TRUE	Flush toilet	TRUE	TRUE	TRUE	TRUE	FALSE	TRUE	FALSE	FALSE	FALSE	FALSE	FALSE	FALSE	FALSE	FALSE	TRUE	some days	not at all to rarely	not at all to rarely	not at all to rarely	not at all to rarely	not at all to rarely	most days to daily	most days to daily	most days to daily	not at all to rarely	not at all to rarely
72	[20,25)	Third trimester	0	Secondary	Homemaker(housewife)	Married	Husband, Ex Husband, Boyfriend, or Child's Father	TRUE	3000	5	most days to daily	some days	not at all to rarely	not at all to rarely	not at all to rarely	not at all to rarely	1	2	1	TRUE	TRUE	TRUE	Flush toilet	TRUE	TRUE	TRUE	TRUE	TRUE	TRUE	FALSE	TRUE	FALSE	TRUE	FALSE	FALSE	FALSE	FALSE	FALSE	not at all to rarely	not at all to rarely	not at all to rarely	not at all to rarely	not at all to rarely	not at all to rarely	most days to daily	most days to daily	not at all to rarely	not at all to rarely	not at all to rarely
73	[20,25)	Third trimester	0	Primary or less	Homemaker(housewife)	Married	Husband, Ex Husband, Boyfriend, or Child's Father	TRUE	3000	8	some days	not at all to rarely	not at all to rarely	most days to daily	not at all to rarely	not at all to rarely	1	2	1	TRUE	TRUE	TRUE	Flush toilet	TRUE	TRUE	TRUE	TRUE	FALSE	TRUE	FALSE	TRUE	FALSE	FALSE	FALSE	FALSE	FALSE	FALSE	FALSE	not at all to rarely	not at all to rarely	not at all to rarely	some days	not at all to rarely	most days to daily	most days to daily	most days to daily	some days	not at all to rarely	not at all to rarely
74	[20,25)	Second trimester	0	Secondary	Monthly salary	Married	Husband, Ex Husband, Boyfriend, or Child's Father	TRUE	6000	12	not at all to rarely	not at all to rarely	not at all to rarely	not at all to rarely	most days to daily	not at all to rarely	1	2	1	TRUE	FALSE	FALSE	Flush toilet	TRUE	FALSE	TRUE	FALSE	FALSE	TRUE	FALSE	FALSE	FALSE	FALSE	FALSE	FALSE	FALSE	FALSE	TRUE	not at all to rarely	not at all to rarely	not at all to rarely	not at all to rarely	not at all to rarely	not at all to rarely	most days to daily	most days to daily	most days to daily	not at all to rarely	most days to daily
75	[20,25)	Third trimester	0	Vocational or College/University	Homemaker(housewife)	Married	Husband, Ex Husband, Boyfriend, or Child's Father	FALSE	NA	24	not at all to rarely	not at all to rarely	not at all to rarely	not at all to rarely	most days to daily	not at all to rarely	2	1	≥2	TRUE	TRUE	TRUE	Flush toilet	TRUE	TRUE	FALSE	TRUE	FALSE	TRUE	FALSE	FALSE	TRUE	FALSE	FALSE	FALSE	FALSE	FALSE	FALSE	not at all to rarely	not at all to rarely	not at all to rarely	not at all to rarely	not at all to rarely	not at all to rarely	most days to daily	most days to daily	not at all to rarely	not at all to rarely	most days to daily
76	[35,40]	Second trimester	2	Secondary	Small business	Married	Husband, Ex Husband, Boyfriend, or Child's Father	FALSE	NA	24	not at all to rarely	not at all to rarely	not at all to rarely	not at all to rarely	most days to daily	not at all to rarely	≥3	1	≥2	TRUE	TRUE	TRUE	Flush toilet	TRUE	TRUE	FALSE	TRUE	FALSE	FALSE	FALSE	TRUE	FALSE	TRUE	FALSE	FALSE	FALSE	TRUE	FALSE	not at all to rarely	not at all to rarely	not at all to rarely	not at all to rarely	not at all to rarely	not at all to rarely	most days to daily	some days	not at all to rarely	not at all to rarely	not at all to rarely
77	[25,30)	Third trimester	0	Secondary	Homemaker(housewife)	Married	Husband, Ex Husband, Boyfriend, or Child's Father	TRUE	5200	7	not at all to rarely	not at all to rarely	not at all to rarely	not at all to rarely	most days to daily	not at all to rarely	1	2	1	TRUE	TRUE	TRUE	Flush toilet	TRUE	TRUE	TRUE	TRUE	FALSE	TRUE	FALSE	TRUE	TRUE	TRUE	TRUE	FALSE	FALSE	TRUE	FALSE	not at all to rarely	not at all to rarely	not at all to rarely	some days	not at all to rarely	some days	most days to daily	most days to daily	most days to daily	not at all to rarely	most days to daily
78	[25,30)	Second trimester	1	Secondary	Homemaker(housewife)	Married	Husband, Ex Husband, Boyfriend, or Child's Father	FALSE	NA	6	some days	not at all to rarely	not at all to rarely	not at all to rarely	most days to daily	not at all to rarely	1	3	1	TRUE	TRUE	TRUE	Flush toilet	TRUE	FALSE	TRUE	FALSE	TRUE	FALSE	FALSE	FALSE	TRUE	FALSE	FALSE	FALSE	FALSE	FALSE	FALSE	some days	not at all to rarely	not at all to rarely	not at all to rarely	some days	not at all to rarely	not at all to rarely	not at all to rarely	not at all to rarely	not at all to rarely	not at all to rarely
79	[25,30)	Second trimester	2	Vocational or College/University	Homemaker(housewife)	Married	Husband, Ex Husband, Boyfriend, or Child's Father	TRUE	5500	39	not at all to rarely	not at all to rarely	not at all to rarely	not at all to rarely	most days to daily	not at all to rarely	2	2.5	≥2	TRUE	TRUE	TRUE	Flush toilet	TRUE	FALSE	TRUE	TRUE	FALSE	TRUE	FALSE	TRUE	FALSE	FALSE	TRUE	FALSE	FALSE	FALSE	FALSE	some days	not at all to rarely	not at all to rarely	some days	not at all to rarely	some days	some days	some days	not at all to rarely	not at all to rarely	not at all to rarely
80	[30,35)	Third trimester	≥3	Secondary	Daily wage	Married	Husband, Ex Husband, Boyfriend, or Child's Father	TRUE	5000	36	most days to daily	not at all to rarely	not at all to rarely	not at all to rarely	not at all to rarely	not at all to rarely	2	2.5	≥2	TRUE	TRUE	TRUE	Flush toilet	TRUE	TRUE	TRUE	TRUE	FALSE	TRUE	FALSE	FALSE	TRUE	FALSE	FALSE	FALSE	FALSE	FALSE	FALSE	not at all to rarely	not at all to rarely	not at all to rarely	not at all to rarely	not at all to rarely	not at all to rarely	most days to daily	most days to daily	not at all to rarely	not at all to rarely	most days to daily
81	[20,25)	Third trimester	0	Secondary	None	Never married, single	Husband, Ex Husband, Boyfriend, or Child's Father	TRUE	3000	3	some days	not at all to rarely	not at all to rarely	not at all to rarely	most days to daily	not at all to rarely	1	1	1	TRUE	TRUE	TRUE	Flush toilet	TRUE	TRUE	TRUE	TRUE	FALSE	FALSE	FALSE	TRUE	FALSE	FALSE	FALSE	TRUE	FALSE	FALSE	FALSE	not at all to rarely	not at all to rarely	not at all to rarely	not at all to rarely	not at all to rarely	not at all to rarely	not at all to rarely	most days to daily	not at all to rarely	not at all to rarely	some days
82	[20,25)	First trimester	1	Secondary	Homemaker(housewife)	Married	Husband, Ex Husband, Boyfriend, or Child's Father	TRUE	3000	8	most days to daily	not at all to rarely	not at all to rarely	not at all to rarely	some days	not at all to rarely	1	3	1	TRUE	TRUE	TRUE	Flush toilet	TRUE	FALSE	TRUE	TRUE	FALSE	FALSE	TRUE	FALSE	FALSE	FALSE	FALSE	FALSE	FALSE	FALSE	TRUE	not at all to rarely	not at all to rarely	not at all to rarely	not at all to rarely	not at all to rarely	not at all to rarely	most days to daily	most days to daily	not at all to rarely	not at all to rarely	most days to daily
83	[35,40]	Second trimester	2	Vocational or College/University	Homemaker(housewife)	Married	Self	FALSE	NA	60	some days	not at all to rarely	not at all to rarely	not at all to rarely	most days to daily	not at all to rarely	1	3	≥2	TRUE	TRUE	TRUE	Flush toilet	TRUE	TRUE	TRUE	TRUE	FALSE	TRUE	FALSE	TRUE	FALSE	TRUE	FALSE	FALSE	FALSE	FALSE	FALSE	not at all to rarely	not at all to rarely	not at all to rarely	some days	not at all to rarely	some days	most days to daily	most days to daily	not at all to rarely	not at all to rarely	not at all to rarely
84	[35,40]	Second trimester	2	Primary or less	Homemaker(housewife)	Married	Husband, Ex Husband, Boyfriend, or Child's Father	TRUE	6500	26	some days	not at all to rarely	not at all to rarely	not at all to rarely	most days to daily	not at all to rarely	2	1.5	≥2	TRUE	TRUE	TRUE	Flush toilet	TRUE	FALSE	TRUE	TRUE	FALSE	FALSE	FALSE	TRUE	FALSE	FALSE	TRUE	FALSE	FALSE	FALSE	FALSE	not at all to rarely	not at all to rarely	not at all to rarely	not at all to rarely	some days	most days to daily	most days to daily	most days to daily	some days	not at all to rarely	not at all to rarely
85	[35,40]	Third trimester	2	Vocational or College/University	Small business	Married	Husband, Ex Husband, Boyfriend, or Child's Father	TRUE	5000	60	not at all to rarely	not at all to rarely	not at all to rarely	not at all to rarely	most days to daily	most days to daily	2	1	1	TRUE	TRUE	TRUE	Flush toilet	TRUE	TRUE	TRUE	TRUE	FALSE	TRUE	TRUE	TRUE	TRUE	FALSE	FALSE	TRUE	FALSE	TRUE	FALSE	not at all to rarely	not at all to rarely	not at all to rarely	some days	not at all to rarely	not at all to rarely	some days	some days	not at all to rarely	not at all to rarely	most days to daily
86	[25,30)	Second trimester	1	Secondary	Daily wage	Married	Parent	TRUE	3300	23	some days	not at all to rarely	not at all to rarely	most days to daily	not at all to rarely	not at all to rarely	1	3	1	TRUE	TRUE	TRUE	Flush toilet	TRUE	TRUE	TRUE	TRUE	TRUE	TRUE	TRUE	TRUE	FALSE	FALSE	TRUE	FALSE	TRUE	FALSE	FALSE	not at all to rarely	not at all to rarely	not at all to rarely	not at all to rarely	some days	most days to daily	most days to daily	most days to daily	some days	most days to daily	not at all to rarely
87	[20,25)	Second trimester	0	Secondary	Homemaker(housewife)	Married	Husband, Ex Husband, Boyfriend, or Child's Father	TRUE	2000	4	not at all to rarely	not at all to rarely	not at all to rarely	most days to daily	not at all to rarely	not at all to rarely	1	2	1	TRUE	TRUE	TRUE	Flush toilet	TRUE	FALSE	TRUE	TRUE	FALSE	TRUE	FALSE	TRUE	FALSE	FALSE	FALSE	TRUE	FALSE	FALSE	FALSE	not at all to rarely	not at all to rarely	most days to daily	not at all to rarely	not at all to rarely	not at all to rarely	most days to daily	most days to daily	not at all to rarely	not at all to rarely	most days to daily
88	[25,30)	Third trimester	1	Secondary	Monthly salary	Married	Husband, Ex Husband, Boyfriend, or Child's Father	TRUE	2500	6	some days	not at all to rarely	not at all to rarely	some days	most days to daily	some days	1	3	≥2	TRUE	FALSE	TRUE	Flush toilet	TRUE	TRUE	TRUE	TRUE	TRUE	TRUE	TRUE	TRUE	TRUE	FALSE	TRUE	FALSE	FALSE	FALSE	FALSE	not at all to rarely	not at all to rarely	not at all to rarely	most days to daily	not at all to rarely	some days	some days	some days	some days	not at all to rarely	most days to daily
89	[25,30)	Second trimester	1	Vocational or College/University	None	Divorced, separated, widowed	Parent	TRUE	3000	7	most days to daily	not at all to rarely	not at all to rarely	not at all to rarely	most days to daily	not at all to rarely	1	4	1	TRUE	TRUE	TRUE	Flush toilet	TRUE	TRUE	TRUE	FALSE	FALSE	TRUE	TRUE	TRUE	FALSE	FALSE	FALSE	FALSE	FALSE	FALSE	FALSE	not at all to rarely	not at all to rarely	not at all to rarely	not at all to rarely	not at all to rarely	some days	some days	some days	some days	not at all to rarely	most days to daily
90	[20,25)	Third trimester	0	Secondary	Homemaker(housewife)	Married	Husband, Ex Husband, Boyfriend, or Child's Father	TRUE	2200	8	not at all to rarely	not at all to rarely	not at all to rarely	not at all to rarely	most days to daily	not at all to rarely	1	2	1	TRUE	TRUE	TRUE	Pit latrine	TRUE	TRUE	TRUE	TRUE	FALSE	TRUE	FALSE	TRUE	TRUE	FALSE	TRUE	FALSE	FALSE	FALSE	FALSE	not at all to rarely	not at all to rarely	not at all to rarely	not at all to rarely	not at all to rarely	not at all to rarely	not at all to rarely	not at all to rarely	most days to daily	not at all to rarely	most days to daily
91	[30,35)	Third trimester	≥3	Primary or less	Homemaker(housewife)	Married	Husband, Ex Husband, Boyfriend, or Child's Father	TRUE	2500	60	most days to daily	not at all to rarely	not at all to rarely	some days	not at all to rarely	not at all to rarely	1	4	0	TRUE	TRUE	TRUE	Flush toilet	TRUE	TRUE	FALSE	TRUE	TRUE	TRUE	FALSE	TRUE	FALSE	FALSE	FALSE	FALSE	TRUE	FALSE	FALSE	not at all to rarely	some days	not at all to rarely	some days	most days to daily	not at all to rarely	not at all to rarely	some days	not at all to rarely	not at all to rarely	most days to daily
92	[25,30)	Second trimester	2	Primary or less	None	Married	Husband, Ex Husband, Boyfriend, or Child's Father	TRUE	3000	36	not at all to rarely	not at all to rarely	not at all to rarely	not at all to rarely	most days to daily	not at all to rarely	1	4	1	TRUE	TRUE	TRUE	Flush toilet	TRUE	TRUE	TRUE	TRUE	FALSE	TRUE	TRUE	FALSE	TRUE	FALSE	FALSE	TRUE	FALSE	TRUE	FALSE	not at all to rarely	not at all to rarely	not at all to rarely	not at all to rarely	not at all to rarely	not at all to rarely	most days to daily	most days to daily	most days to daily	not at all to rarely	most days to daily
93	[30,35)	Second trimester	2	Secondary	Homemaker(housewife)	Married	Husband, Ex Husband, Boyfriend, or Child's Father	TRUE	5000	61	some days	not at all to rarely	not at all to rarely	not at all to rarely	most days to daily	not at all to rarely	≥3	1.33333333333333	1	TRUE	TRUE	TRUE	Flush toilet	TRUE	TRUE	TRUE	FALSE	TRUE	TRUE	TRUE	TRUE	TRUE	FALSE	FALSE	TRUE	FALSE	FALSE	FALSE	not at all to rarely	not at all to rarely	not at all to rarely	not at all to rarely	not at all to rarely	most days to daily	most days to daily	most days to daily	some days	not at all to rarely	most days to daily
94	[35,40]	Third trimester	2	Primary or less	Small business	Married	Self	TRUE	3000	5	most days to daily	some days	not at all to rarely	not at all to rarely	not at all to rarely	not at all to rarely	1	5	1	TRUE	TRUE	TRUE	Flush toilet	FALSE	TRUE	TRUE	TRUE	TRUE	TRUE	FALSE	TRUE	FALSE	FALSE	FALSE	FALSE	FALSE	FALSE	FALSE	most days to daily	not at all to rarely	not at all to rarely	not at all to rarely	not at all to rarely	not at all to rarely	most days to daily	most days to daily	not at all to rarely	not at all to rarely	not at all to rarely
95	[25,30)	Third trimester	≥3	Primary or less	Homemaker(housewife)	Married	Husband, Ex Husband, Boyfriend, or Child's Father	TRUE	1500	14	not at all to rarely	some days	not at all to rarely	most days to daily	not at all to rarely	not at all to rarely	1	5	1	TRUE	TRUE	TRUE	Flush toilet	TRUE	TRUE	FALSE	TRUE	FALSE	FALSE	FALSE	TRUE	TRUE	FALSE	FALSE	TRUE	FALSE	FALSE	FALSE	not at all to rarely	not at all to rarely	not at all to rarely	most days to daily	not at all to rarely	most days to daily	most days to daily	some days	most days to daily	not at all to rarely	most days to daily
96	[25,30)	Second trimester	1	Secondary	Homemaker(housewife)	Married	Husband, Ex Husband, Boyfriend, or Child's Father	FALSE	NA	14	not at all to rarely	not at all to rarely	not at all to rarely	most days to daily	not at all to rarely	not at all to rarely	1	3	1	TRUE	TRUE	TRUE	Flush toilet	TRUE	TRUE	TRUE	TRUE	TRUE	TRUE	FALSE	TRUE	TRUE	FALSE	TRUE	FALSE	FALSE	TRUE	FALSE	not at all to rarely	not at all to rarely	not at all to rarely	some days	not at all to rarely	most days to daily	most days to daily	most days to daily	most days to daily	not at all to rarely	not at all to rarely
97	[18,20)	Third trimester	0	Vocational or College/University	None	Never married, single	Other relative	FALSE	NA	1	some days	some days	not at all to rarely	not at all to rarely	most days to daily	not at all to rarely	≥3	0.428571428571429	≥2	TRUE	FALSE	TRUE	Flush toilet	TRUE	TRUE	TRUE	TRUE	FALSE	FALSE	FALSE	FALSE	FALSE	FALSE	FALSE	FALSE	FALSE	FALSE	TRUE	not at all to rarely	not at all to rarely	not at all to rarely	not at all to rarely	some days	not at all to rarely	some days	some days	not at all to rarely	not at all to rarely	some days
98	[18,20)	First trimester	0	Secondary	Homemaker(housewife)	Married	Husband, Ex Husband, Boyfriend, or Child's Father	FALSE	NA	6	not at all to rarely	not at all to rarely	not at all to rarely	not at all to rarely	most days to daily	not at all to rarely	1	2	1	TRUE	TRUE	TRUE	Flush toilet	TRUE	TRUE	TRUE	TRUE	FALSE	TRUE	FALSE	FALSE	TRUE	FALSE	FALSE	FALSE	FALSE	FALSE	FALSE	not at all to rarely	not at all to rarely	not at all to rarely	not at all to rarely	not at all to rarely	not at all to rarely	most days to daily	most days to daily	most days to daily	not at all to rarely	most days to daily
99	[30,35)	Second trimester	≥3	Primary or less	Homemaker(housewife)	Married	Husband, Ex Husband, Boyfriend, or Child's Father	TRUE	3500	24	most days to daily	not at all to rarely	not at all to rarely	not at all to rarely	not at all to rarely	not at all to rarely	2	2.5	≥2	TRUE	TRUE	TRUE	Flush toilet	TRUE	TRUE	TRUE	TRUE	FALSE	FALSE	FALSE	FALSE	FALSE	FALSE	FALSE	FALSE	FALSE	FALSE	TRUE	not at all to rarely	most days to daily	not at all to rarely	not at all to rarely	not at all to rarely	not at all to rarely	most days to daily	most days to daily	not at all to rarely	not at all to rarely	some days
100	[30,35)	Third trimester	2	Secondary	Homemaker(housewife)	Married	Husband, Ex Husband, Boyfriend, or Child's Father	TRUE	3200	48	most days to daily	not at all to rarely	not at all to rarely	not at all to rarely	not at all to rarely	not at all to rarely	1	5	1	TRUE	TRUE	TRUE	Flush toilet	TRUE	FALSE	TRUE	TRUE	FALSE	TRUE	TRUE	FALSE	FALSE	FALSE	FALSE	TRUE	FALSE	FALSE	FALSE	not at all to rarely	not at all to rarely	not at all to rarely	not at all to rarely	not at all to rarely	not at all to rarely	most days to daily	most days to daily	not at all to rarely	not at all to rarely	not at all to rarely
101	[20,25)	Second trimester	0	Secondary	None	Never married, single	Parent	TRUE	5500	84	not at all to rarely	not at all to rarely	not at all to rarely	not at all to rarely	most days to daily	not at all to rarely	2	1	≥2	TRUE	TRUE	TRUE	Flush toilet	TRUE	TRUE	TRUE	TRUE	FALSE	FALSE	FALSE	FALSE	FALSE	FALSE	TRUE	TRUE	FALSE	FALSE	FALSE	not at all to rarely	not at all to rarely	not at all to rarely	not at all to rarely	not at all to rarely	not at all to rarely	most days to daily	some days	not at all to rarely	not at all to rarely	most days to daily
102	[25,30)	Second trimester	2	Primary or less	Daily wage	Married	Self	TRUE	2000	36	most days to daily	not at all to rarely	not at all to rarely	not at all to rarely	not at all to rarely	not at all to rarely	1	3	0	TRUE	TRUE	TRUE	Flush toilet	TRUE	TRUE	TRUE	TRUE	FALSE	TRUE	FALSE	TRUE	FALSE	TRUE	FALSE	FALSE	TRUE	FALSE	FALSE	some days	not at all to rarely	not at all to rarely	some days	most days to daily	some days	most days to daily	not at all to rarely	some days	not at all to rarely	not at all to rarely
103	[20,25)	Second trimester	1	Secondary	Homemaker(housewife)	Married	Husband, Ex Husband, Boyfriend, or Child's Father	FALSE	NA	36	not at all to rarely	not at all to rarely	not at all to rarely	not at all to rarely	most days to daily	not at all to rarely	≥3	1	≥2	TRUE	FALSE	FALSE	Flush toilet	TRUE	TRUE	TRUE	TRUE	FALSE	FALSE	FALSE	FALSE	FALSE	FALSE	TRUE	FALSE	FALSE	FALSE	FALSE	not at all to rarely	not at all to rarely	most days to daily	not at all to rarely	not at all to rarely	not at all to rarely	most days to daily	most days to daily	not at all to rarely	not at all to rarely	not at all to rarely
104	[25,30)	Second trimester	≥3	Primary or less	Daily wage	Married	Husband, Ex Husband, Boyfriend, or Child's Father	TRUE	3500	1	most days to daily	not at all to rarely	not at all to rarely	not at all to rarely	some days	not at all to rarely	1	6	1	TRUE	TRUE	TRUE	Flush toilet	TRUE	TRUE	TRUE	TRUE	FALSE	TRUE	FALSE	FALSE	FALSE	FALSE	FALSE	FALSE	FALSE	FALSE	TRUE	not at all to rarely	not at all to rarely	not at all to rarely	not at all to rarely	not at all to rarely	not at all to rarely	most days to daily	most days to daily	most days to daily	not at all to rarely	not at all to rarely
105	[35,40]	Second trimester	2	Secondary	Daily wage	Married	Husband, Ex Husband, Boyfriend, or Child's Father	TRUE	10000	24	not at all to rarely	not at all to rarely	not at all to rarely	not at all to rarely	most days to daily	not at all to rarely	≥3	0.8	≥2	TRUE	FALSE	FALSE	Flush toilet	TRUE	TRUE	TRUE	FALSE	FALSE	TRUE	FALSE	TRUE	FALSE	FALSE	FALSE	TRUE	FALSE	FALSE	FALSE	not at all to rarely	not at all to rarely	not at all to rarely	some days	not at all to rarely	not at all to rarely	most days to daily	most days to daily	not at all to rarely	not at all to rarely	not at all to rarely
106	[20,25)	Second trimester	1	Secondary	Small business	Married	Husband, Ex Husband, Boyfriend, or Child's Father	TRUE	6000	2	most days to daily	some days	not at all to rarely	not at all to rarely	most days to daily	not at all to rarely	2	2	≥2	TRUE	TRUE	TRUE	Flush toilet	TRUE	TRUE	TRUE	TRUE	TRUE	TRUE	FALSE	FALSE	FALSE	FALSE	FALSE	FALSE	FALSE	FALSE	TRUE	not at all to rarely	not at all to rarely	not at all to rarely	not at all to rarely	some days	some days	most days to daily	most days to daily	not at all to rarely	not at all to rarely	not at all to rarely
107	[30,35)	Second trimester	1	Primary or less	Monthly salary	Married	Husband, Ex Husband, Boyfriend, or Child's Father	TRUE	1500	3	most days to daily	not at all to rarely	not at all to rarely	not at all to rarely	not at all to rarely	not at all to rarely	1	3	1	TRUE	TRUE	TRUE	Flush toilet	TRUE	TRUE	TRUE	TRUE	FALSE	TRUE	TRUE	TRUE	FALSE	FALSE	FALSE	FALSE	FALSE	FALSE	FALSE	not at all to rarely	not at all to rarely	not at all to rarely	not at all to rarely	most days to daily	most days to daily	not at all to rarely	some days	some days	not at all to rarely	not at all to rarely
108	[25,30)	Third trimester	≥3	Primary or less	Daily wage	Divorced, separated, widowed	Self	FALSE	NA	8	most days to daily	not at all to rarely	not at all to rarely	not at all to rarely	not at all to rarely	not at all to rarely	2	1.5	≥2	TRUE	TRUE	TRUE	Flush toilet	TRUE	TRUE	TRUE	TRUE	FALSE	FALSE	FALSE	FALSE	TRUE	FALSE	FALSE	FALSE	FALSE	FALSE	FALSE	not at all to rarely	not at all to rarely	not at all to rarely	not at all to rarely	most days to daily	some days	most days to daily	most days to daily	not at all to rarely	not at all to rarely	most days to daily
109	[25,30)	Third trimester	1	Vocational or College/University	Monthly salary	Married	Self	TRUE	10000	5	not at all to rarely	not at all to rarely	not at all to rarely	not at all to rarely	most days to daily	not at all to rarely	≥3	1	≥2	TRUE	TRUE	FALSE	Flush toilet	TRUE	FALSE	TRUE	FALSE	FALSE	TRUE	FALSE	FALSE	FALSE	FALSE	FALSE	FALSE	FALSE	FALSE	TRUE	not at all to rarely	not at all to rarely	not at all to rarely	not at all to rarely	not at all to rarely	not at all to rarely	some days	some days	some days	not at all to rarely	some days
110	[25,30)	Third trimester	0	Secondary	Daily wage	Divorced, separated, widowed	Self	TRUE	2000	3	not at all to rarely	not at all to rarely	not at all to rarely	not at all to rarely	most days to daily	not at all to rarely	1	1	1	TRUE	TRUE	TRUE	Flush toilet	TRUE	TRUE	TRUE	TRUE	FALSE	FALSE	FALSE	TRUE	FALSE	FALSE	FALSE	FALSE	FALSE	FALSE	FALSE	not at all to rarely	not at all to rarely	not at all to rarely	not at all to rarely	not at all to rarely	not at all to rarely	most days to daily	most days to daily	most days to daily	not at all to rarely	not at all to rarely
111	[30,35)	Second trimester	2	Secondary	Homemaker(housewife)	Married	Husband, Ex Husband, Boyfriend, or Child's Father	TRUE	6000	9	some days	not at all to rarely	not at all to rarely	not at all to rarely	most days to daily	not at all to rarely	2	2	≥2	TRUE	TRUE	TRUE	Flush toilet	TRUE	TRUE	TRUE	FALSE	FALSE	TRUE	FALSE	FALSE	FALSE	FALSE	FALSE	FALSE	FALSE	FALSE	TRUE	not at all to rarely	not at all to rarely	not at all to rarely	not at all to rarely	not at all to rarely	not at all to rarely	most days to daily	some days	some days	not at all to rarely	not at all to rarely
112	[35,40]	Third trimester	≥3	Secondary	Monthly salary	Married	Husband, Ex Husband, Boyfriend, or Child's Father	TRUE	5000	72	most days to daily	not at all to rarely	not at all to rarely	not at all to rarely	some days	not at all to rarely	2	2.5	≥2	TRUE	TRUE	TRUE	Flush toilet	TRUE	TRUE	TRUE	TRUE	TRUE	TRUE	TRUE	FALSE	FALSE	FALSE	FALSE	TRUE	FALSE	FALSE	FALSE	not at all to rarely	not at all to rarely	not at all to rarely	not at all to rarely	not at all to rarely	some days	most days to daily	most days to daily	most days to daily	not at all to rarely	most days to daily
113	[35,40]	Second trimester	1	Secondary	Homemaker(housewife)	Married	Husband, Ex Husband, Boyfriend, or Child's Father	TRUE	3000	36	not at all to rarely	not at all to rarely	not at all to rarely	not at all to rarely	most days to daily	not at all to rarely	1	3	0	TRUE	TRUE	TRUE	Flush toilet	TRUE	TRUE	TRUE	FALSE	TRUE	TRUE	TRUE	FALSE	TRUE	FALSE	FALSE	FALSE	FALSE	FALSE	FALSE	not at all to rarely	not at all to rarely	not at all to rarely	not at all to rarely	not at all to rarely	not at all to rarely	most days to daily	most days to daily	not at all to rarely	not at all to rarely	some days
114	[30,35)	Third trimester	2	Vocational or College/University	Small business	Married	Husband, Ex Husband, Boyfriend, or Child's Father	TRUE	8000	108	not at all to rarely	not at all to rarely	not at all to rarely	some days	most days to daily	not at all to rarely	≥3	1.33333333333333	≥2	TRUE	TRUE	TRUE	Flush toilet	TRUE	FALSE	TRUE	TRUE	FALSE	TRUE	FALSE	TRUE	FALSE	FALSE	TRUE	FALSE	FALSE	FALSE	FALSE	not at all to rarely	not at all to rarely	not at all to rarely	some days	not at all to rarely	not at all to rarely	not at all to rarely	some days	some days	not at all to rarely	not at all to rarely
115	[25,30)	Second trimester	≥3	Secondary	Daily wage	Married	Husband, Ex Husband, Boyfriend, or Child's Father	TRUE	2500	3	most days to daily	some days	not at all to rarely	not at all to rarely	not at all to rarely	not at all to rarely	1	4	1	TRUE	TRUE	TRUE	Flush toilet	FALSE	TRUE	TRUE	TRUE	FALSE	TRUE	FALSE	TRUE	TRUE	TRUE	FALSE	FALSE	FALSE	FALSE	FALSE	not at all to rarely	most days to daily	not at all to rarely	not at all to rarely	not at all to rarely	not at all to rarely	not at all to rarely	not at all to rarely	not at all to rarely	not at all to rarely	most days to daily
116	[20,25)	Third trimester	1	Primary or less	Homemaker(housewife)	Married	Husband, Ex Husband, Boyfriend, or Child's Father	TRUE	4000	24	most days to daily	most days to daily	not at all to rarely	not at all to rarely	not at all to rarely	not at all to rarely	1	5	1	TRUE	TRUE	TRUE	Flush toilet	TRUE	TRUE	TRUE	TRUE	TRUE	TRUE	FALSE	TRUE	FALSE	FALSE	FALSE	FALSE	FALSE	FALSE	FALSE	not at all to rarely	not at all to rarely	not at all to rarely	not at all to rarely	not at all to rarely	not at all to rarely	some days	some days	some days	not at all to rarely	not at all to rarely
117	[20,25)	Second trimester	0	Secondary	Homemaker(housewife)	Married	Husband, Ex Husband, Boyfriend, or Child's Father	TRUE	3000	24	not at all to rarely	not at all to rarely	not at all to rarely	not at all to rarely	most days to daily	most days to daily	1	2	1	TRUE	TRUE	TRUE	Flush toilet	TRUE	FALSE	TRUE	TRUE	FALSE	TRUE	FALSE	TRUE	FALSE	FALSE	FALSE	FALSE	FALSE	FALSE	FALSE	not at all to rarely	not at all to rarely	not at all to rarely	not at all to rarely	not at all to rarely	not at all to rarely	most days to daily	most days to daily	not at all to rarely	not at all to rarely	not at all to rarely
118	[20,25)	Second trimester	≥3	Primary or less	Homemaker(housewife)	Married	Husband, Ex Husband, Boyfriend, or Child's Father	TRUE	2500	27	some days	not at all to rarely	not at all to rarely	not at all to rarely	most days to daily	not at all to rarely	1	4	1	TRUE	TRUE	TRUE	Flush toilet	TRUE	TRUE	TRUE	TRUE	FALSE	TRUE	TRUE	FALSE	FALSE	FALSE	FALSE	FALSE	FALSE	FALSE	TRUE	not at all to rarely	not at all to rarely	not at all to rarely	some days	not at all to rarely	not at all to rarely	not at all to rarely	some days	most days to daily	not at all to rarely	not at all to rarely
119	[18,20)	Third trimester	0	Secondary	Homemaker(housewife)	Married	Husband, Ex Husband, Boyfriend, or Child's Father	TRUE	3500	5	not at all to rarely	not at all to rarely	not at all to rarely	not at all to rarely	most days to daily	not at all to rarely	1	2	1	TRUE	TRUE	TRUE	Pit latrine	TRUE	TRUE	TRUE	TRUE	FALSE	FALSE	TRUE	TRUE	TRUE	TRUE	FALSE	FALSE	FALSE	FALSE	FALSE	not at all to rarely	not at all to rarely	not at all to rarely	not at all to rarely	not at all to rarely	most days to daily	most days to daily	most days to daily	not at all to rarely	not at all to rarely	some days
120	[25,30)	Third trimester	2	Secondary	Homemaker(housewife)	Married	Husband, Ex Husband, Boyfriend, or Child's Father	TRUE	5000	1	not at all to rarely	not at all to rarely	not at all to rarely	most days to daily	not at all to rarely	not at all to rarely	2	2	≥2	TRUE	TRUE	TRUE	Flush toilet	TRUE	TRUE	TRUE	TRUE	FALSE	TRUE	TRUE	FALSE	FALSE	FALSE	FALSE	FALSE	FALSE	FALSE	TRUE	not at all to rarely	not at all to rarely	not at all to rarely	not at all to rarely	not at all to rarely	not at all to rarely	most days to daily	most days to daily	most days to daily	not at all to rarely	not at all to rarely
121	[35,40]	Third trimester	1	Secondary	Monthly salary	Divorced, separated, widowed	Self	TRUE	6000	12	not at all to rarely	not at all to rarely	not at all to rarely	not at all to rarely	most days to daily	not at all to rarely	2	1	≥2	TRUE	TRUE	TRUE	Flush toilet	TRUE	TRUE	TRUE	TRUE	TRUE	TRUE	FALSE	TRUE	FALSE	FALSE	FALSE	FALSE	FALSE	FALSE	FALSE	some days	not at all to rarely	not at all to rarely	not at all to rarely	not at all to rarely	not at all to rarely	most days to daily	most days to daily	not at all to rarely	not at all to rarely	not at all to rarely
122	[25,30)	Second trimester	1	Primary or less	Small business	Married	Husband, Ex Husband, Boyfriend, or Child's Father	TRUE	4000	53	not at all to rarely	not at all to rarely	not at all to rarely	not at all to rarely	most days to daily	not at all to rarely	1	3	1	TRUE	TRUE	TRUE	Flush toilet	TRUE	TRUE	TRUE	TRUE	FALSE	FALSE	FALSE	TRUE	TRUE	FALSE	FALSE	TRUE	FALSE	FALSE	FALSE	not at all to rarely	not at all to rarely	not at all to rarely	not at all to rarely	not at all to rarely	most days to daily	most days to daily	most days to daily	not at all to rarely	not at all to rarely	some days
123	[18,20)	First trimester	0	Secondary	Other specify	Never married, single	Parent	FALSE	NA	96	some days	not at all to rarely	not at all to rarely	not at all to rarely	most days to daily	most days to daily	1	4	1	TRUE	TRUE	TRUE	Flush toilet	TRUE	TRUE	TRUE	TRUE	FALSE	FALSE	FALSE	FALSE	TRUE	FALSE	FALSE	FALSE	FALSE	FALSE	FALSE	some days	not at all to rarely	not at all to rarely	some days	not at all to rarely	most days to daily	most days to daily	some days	some days	not at all to rarely	most days to daily
124	[35,40]	Third trimester	≥3	Secondary	Homemaker(housewife)	Married	Husband, Ex Husband, Boyfriend, or Child's Father	TRUE	5000	36	not at all to rarely	not at all to rarely	not at all to rarely	not at all to rarely	some days	most days to daily	2	2.5	0	TRUE	FALSE	TRUE	Flush toilet	TRUE	FALSE	TRUE	TRUE	FALSE	TRUE	FALSE	TRUE	TRUE	FALSE	TRUE	FALSE	FALSE	FALSE	FALSE	not at all to rarely	not at all to rarely	not at all to rarely	not at all to rarely	not at all to rarely	not at all to rarely	most days to daily	most days to daily	most days to daily	not at all to rarely	most days to daily
125	[25,30)	Second trimester	2	Vocational or College/University	Homemaker(housewife)	Married	Husband, Ex Husband, Boyfriend, or Child's Father	TRUE	4000	2	not at all to rarely	not at all to rarely	not at all to rarely	most days to daily	some days	not at all to rarely	2	2	≥2	TRUE	TRUE	TRUE	Flush toilet	TRUE	TRUE	TRUE	TRUE	FALSE	TRUE	FALSE	TRUE	FALSE	TRUE	FALSE	TRUE	FALSE	FALSE	FALSE	some days	not at all to rarely	not at all to rarely	some days	not at all to rarely	most days to daily	most days to daily	most days to daily	some days	not at all to rarely	not at all to rarely
126	[30,35)	Third trimester	1	Vocational or College/University	Homemaker(housewife)	Married	Husband, Ex Husband, Boyfriend, or Child's Father	TRUE	4000	36	not at all to rarely	not at all to rarely	not at all to rarely	not at all to rarely	most days to daily	not at all to rarely	2	1.5	≥2	TRUE	TRUE	TRUE	Flush toilet	TRUE	TRUE	TRUE	TRUE	FALSE	TRUE	FALSE	TRUE	TRUE	FALSE	TRUE	FALSE	FALSE	FALSE	FALSE	not at all to rarely	not at all to rarely	not at all to rarely	not at all to rarely	not at all to rarely	most days to daily	not at all to rarely	some days	some days	not at all to rarely	some days
127	[25,30)	Third trimester	0	Vocational or College/University	Homemaker(housewife)	Married	Husband, Ex Husband, Boyfriend, or Child's Father	TRUE	3500	18	most days to daily	not at all to rarely	not at all to rarely	not at all to rarely	most days to daily	not at all to rarely	1	2	1	TRUE	TRUE	TRUE	Flush toilet	TRUE	TRUE	TRUE	TRUE	TRUE	TRUE	TRUE	FALSE	TRUE	FALSE	FALSE	FALSE	FALSE	FALSE	FALSE	not at all to rarely	not at all to rarely	not at all to rarely	not at all to rarely	not at all to rarely	not at all to rarely	most days to daily	most days to daily	most days to daily	not at all to rarely	most days to daily
128	[20,25)	Third trimester	0	Secondary	Homemaker(housewife)	Married	Husband, Ex Husband, Boyfriend, or Child's Father	TRUE	1500	3	most days to daily	not at all to rarely	not at all to rarely	most days to daily	not at all to rarely	not at all to rarely	1	2	1	TRUE	TRUE	TRUE	Flush toilet	TRUE	TRUE	TRUE	TRUE	FALSE	TRUE	FALSE	FALSE	FALSE	TRUE	FALSE	FALSE	FALSE	FALSE	FALSE	not at all to rarely	not at all to rarely	not at all to rarely	not at all to rarely	not at all to rarely	not at all to rarely	most days to daily	most days to daily	not at all to rarely	not at all to rarely	not at all to rarely
129	[20,25)	Third trimester	1	Vocational or College/University	Homemaker(housewife)	Married	Husband, Ex Husband, Boyfriend, or Child's Father	TRUE	3000	12	most days to daily	not at all to rarely	not at all to rarely	not at all to rarely	most days to daily	not at all to rarely	1	3	1	TRUE	TRUE	TRUE	Flush toilet	TRUE	TRUE	TRUE	TRUE	FALSE	TRUE	FALSE	FALSE	FALSE	TRUE	FALSE	TRUE	FALSE	FALSE	FALSE	not at all to rarely	not at all to rarely	most days to daily	not at all to rarely	not at all to rarely	not at all to rarely	most days to daily	most days to daily	most days to daily	not at all to rarely	most days to daily
130	[25,30)	Second trimester	0	Vocational or College/University	Homemaker(housewife)	Married	Husband, Ex Husband, Boyfriend, or Child's Father	TRUE	2500	8	not at all to rarely	not at all to rarely	not at all to rarely	not at all to rarely	most days to daily	not at all to rarely	1	2	1	TRUE	TRUE	TRUE	Flush toilet	TRUE	TRUE	TRUE	TRUE	FALSE	TRUE	FALSE	TRUE	FALSE	FALSE	FALSE	FALSE	FALSE	FALSE	FALSE	some days	not at all to rarely	not at all to rarely	some days	not at all to rarely	some days	most days to daily	most days to daily	not at all to rarely	not at all to rarely	not at all to rarely
131	[30,35)	Second trimester	2	Secondary	Monthly salary	Married	Husband, Ex Husband, Boyfriend, or Child's Father	TRUE	8500	30	not at all to rarely	not at all to rarely	not at all to rarely	not at all to rarely	most days to daily	not at all to rarely	≥3	1.25	≥2	TRUE	FALSE	TRUE	Flush toilet	TRUE	FALSE	TRUE	FALSE	FALSE	FALSE	FALSE	FALSE	FALSE	FALSE	FALSE	TRUE	FALSE	FALSE	FALSE	not at all to rarely	not at all to rarely	not at all to rarely	not at all to rarely	not at all to rarely	not at all to rarely	most days to daily	most days to daily	most days to daily	not at all to rarely	not at all to rarely
132	[20,25)	Second trimester	0	Vocational or College/University	Monthly salary	Married	Self	TRUE	4000	2	not at all to rarely	not at all to rarely	not at all to rarely	not at all to rarely	most days to daily	not at all to rarely	1	2	1	TRUE	TRUE	TRUE	Flush toilet	TRUE	TRUE	TRUE	TRUE	FALSE	FALSE	FALSE	TRUE	TRUE	FALSE	FALSE	FALSE	FALSE	FALSE	FALSE	not at all to rarely	not at all to rarely	not at all to rarely	some days	not at all to rarely	some days	most days to daily	some days	some days	not at all to rarely	not at all to rarely
133	[25,30)	Third trimester	1	Vocational or College/University	Small business	Never married, single	Self	TRUE	3000	24	not at all to rarely	not at all to rarely	not at all to rarely	not at all to rarely	most days to daily	not at all to rarely	1	2	1	TRUE	TRUE	TRUE	Flush toilet	TRUE	TRUE	TRUE	TRUE	FALSE	FALSE	FALSE	FALSE	FALSE	TRUE	FALSE	TRUE	FALSE	FALSE	FALSE	not at all to rarely	not at all to rarely	not at all to rarely	not at all to rarely	not at all to rarely	not at all to rarely	most days to daily	most days to daily	not at all to rarely	not at all to rarely	not at all to rarely
134	[25,30)	Third trimester	≥3	Primary or less	None	Married	Husband, Ex Husband, Boyfriend, or Child's Father	TRUE	2500	24	not at all to rarely	not at all to rarely	not at all to rarely	not at all to rarely	some days	most days to daily	1	4	1	TRUE	FALSE	TRUE	Flush toilet	TRUE	TRUE	TRUE	TRUE	FALSE	TRUE	FALSE	FALSE	TRUE	FALSE	FALSE	FALSE	FALSE	FALSE	FALSE	not at all to rarely	not at all to rarely	some days	not at all to rarely	not at all to rarely	not at all to rarely	most days to daily	most days to daily	not at all to rarely	not at all to rarely	most days to daily
135	[25,30)	Second trimester	1	Secondary	Homemaker(housewife)	Married	Husband, Ex Husband, Boyfriend, or Child's Father	TRUE	3000	36	not at all to rarely	not at all to rarely	not at all to rarely	not at all to rarely	most days to daily	not at all to rarely	1	3	1	TRUE	FALSE	TRUE	Flush toilet	TRUE	TRUE	TRUE	TRUE	FALSE	TRUE	TRUE	FALSE	FALSE	FALSE	FALSE	FALSE	FALSE	FALSE	TRUE	not at all to rarely	not at all to rarely	not at all to rarely	not at all to rarely	not at all to rarely	not at all to rarely	most days to daily	most days to daily	not at all to rarely	not at all to rarely	not at all to rarely
136	[30,35)	Third trimester	2	Secondary	Homemaker(housewife)	Married	Husband, Ex Husband, Boyfriend, or Child's Father	TRUE	8000	3	most days to daily	not at all to rarely	not at all to rarely	most days to daily	not at all to rarely	not at all to rarely	2	2	≥2	TRUE	TRUE	TRUE	Flush toilet	TRUE	FALSE	TRUE	TRUE	FALSE	FALSE	FALSE	FALSE	TRUE	FALSE	FALSE	TRUE	FALSE	FALSE	FALSE	not at all to rarely	not at all to rarely	not at all to rarely	not at all to rarely	not at all to rarely	not at all to rarely	not at all to rarely	some days	not at all to rarely	not at all to rarely	not at all to rarely
137	[35,40]	Third trimester	2	Vocational or College/University	Homemaker(housewife)	Married	Husband, Ex Husband, Boyfriend, or Child's Father	TRUE	5000	12	not at all to rarely	not at all to rarely	not at all to rarely	not at all to rarely	most days to daily	not at all to rarely	2	2	≥2	TRUE	TRUE	TRUE	Flush toilet	TRUE	TRUE	TRUE	TRUE	FALSE	TRUE	FALSE	FALSE	FALSE	FALSE	FALSE	FALSE	FALSE	FALSE	TRUE	not at all to rarely	not at all to rarely	not at all to rarely	most days to daily	not at all to rarely	not at all to rarely	not at all to rarely	most days to daily	not at all to rarely	not at all to rarely	most days to daily
138	[30,35)	Second trimester	≥3	Primary or less	Daily wage	Married	Husband, Ex Husband, Boyfriend, or Child's Father	FALSE	NA	24	some days	not at all to rarely	not at all to rarely	not at all to rarely	most days to daily	not at all to rarely	2	2.5	≥2	TRUE	TRUE	TRUE	Flush toilet	TRUE	TRUE	TRUE	TRUE	FALSE	TRUE	FALSE	TRUE	TRUE	TRUE	FALSE	FALSE	FALSE	FALSE	FALSE	not at all to rarely	not at all to rarely	not at all to rarely	not at all to rarely	not at all to rarely	most days to daily	some days	most days to daily	some days	not at all to rarely	some days
139	[20,25)	Second trimester	1	Secondary	Homemaker(housewife)	Married	Husband, Ex Husband, Boyfriend, or Child's Father	TRUE	3500	5	most days to daily	not at all to rarely	not at all to rarely	most days to daily	not at all to rarely	not at all to rarely	1	3	1	TRUE	TRUE	TRUE	Flush toilet	TRUE	TRUE	TRUE	TRUE	TRUE	TRUE	TRUE	FALSE	TRUE	FALSE	TRUE	FALSE	TRUE	FALSE	FALSE	not at all to rarely	not at all to rarely	most days to daily	not at all to rarely	not at all to rarely	not at all to rarely	most days to daily	some days	not at all to rarely	some days	some days
140	[20,25)	Third trimester	0	Secondary	Homemaker(housewife)	Married	Husband, Ex Husband, Boyfriend, or Child's Father	TRUE	3500	10	most days to daily	not at all to rarely	not at all to rarely	not at all to rarely	most days to daily	not at all to rarely	1	2	1	TRUE	FALSE	TRUE	Flush toilet	TRUE	TRUE	TRUE	TRUE	TRUE	TRUE	FALSE	TRUE	TRUE	FALSE	FALSE	FALSE	FALSE	FALSE	FALSE	not at all to rarely	not at all to rarely	not at all to rarely	some days	not at all to rarely	most days to daily	most days to daily	some days	some days	not at all to rarely	not at all to rarely
141	[30,35)	Second trimester	2	Secondary	Small business	Married	Husband, Ex Husband, Boyfriend, or Child's Father	TRUE	8500	18	not at all to rarely	not at all to rarely	not at all to rarely	not at all to rarely	most days to daily	not at all to rarely	≥3	1.33333333333333	≥2	TRUE	FALSE	TRUE	Flush toilet	TRUE	TRUE	TRUE	FALSE	TRUE	TRUE	FALSE	TRUE	FALSE	FALSE	FALSE	FALSE	FALSE	FALSE	FALSE	not at all to rarely	not at all to rarely	not at all to rarely	some days	not at all to rarely	some days	most days to daily	most days to daily	some days	not at all to rarely	not at all to rarely
142	[30,35)	Second trimester	1	Secondary	Small business	Never married, single	Parent	TRUE	3000	7	most days to daily	some days	not at all to rarely	not at all to rarely	most days to daily	not at all to rarely	1	3	1	TRUE	FALSE	TRUE	Flush toilet	TRUE	TRUE	TRUE	TRUE	TRUE	TRUE	FALSE	FALSE	TRUE	TRUE	TRUE	FALSE	FALSE	FALSE	FALSE	not at all to rarely	not at all to rarely	not at all to rarely	not at all to rarely	most days to daily	not at all to rarely	most days to daily	most days to daily	most days to daily	not at all to rarely	most days to daily
143	[18,20)	Third trimester	0	Secondary	None	Married	Husband, Ex Husband, Boyfriend, or Child's Father	TRUE	1500	15	not at all to rarely	not at all to rarely	not at all to rarely	not at all to rarely	most days to daily	most days to daily	1	2	1	TRUE	TRUE	TRUE	Flush toilet	TRUE	TRUE	TRUE	TRUE	TRUE	FALSE	FALSE	FALSE	FALSE	FALSE	FALSE	FALSE	FALSE	FALSE	TRUE	some days	not at all to rarely	not at all to rarely	not at all to rarely	not at all to rarely	some days	some days	some days	some days	not at all to rarely	not at all to rarely
144	[25,30)	Second trimester	1	Primary or less	Daily wage	Married	Husband, Ex Husband, Boyfriend, or Child's Father	TRUE	2000	24	most days to daily	not at all to rarely	not at all to rarely	not at all to rarely	not at all to rarely	not at all to rarely	1	3	1	TRUE	TRUE	TRUE	Flush toilet	TRUE	TRUE	TRUE	TRUE	FALSE	FALSE	FALSE	FALSE	FALSE	TRUE	FALSE	FALSE	FALSE	FALSE	FALSE	some days	not at all to rarely	not at all to rarely	not at all to rarely	not at all to rarely	not at all to rarely	most days to daily	most days to daily	not at all to rarely	not at all to rarely	not at all to rarely
145	[30,35)	Third trimester	≥3	Secondary	Small business	Married	Husband, Ex Husband, Boyfriend, or Child's Father	TRUE	2500	36	some days	not at all to rarely	not at all to rarely	not at all to rarely	most days to daily	not at all to rarely	1	5	1	TRUE	TRUE	TRUE	Flush toilet	TRUE	TRUE	TRUE	TRUE	FALSE	FALSE	FALSE	FALSE	FALSE	FALSE	FALSE	FALSE	FALSE	FALSE	TRUE	not at all to rarely	not at all to rarely	not at all to rarely	not at all to rarely	not at all to rarely	not at all to rarely	some days	some days	not at all to rarely	not at all to rarely	not at all to rarely
146	[25,30)	Third trimester	2	Primary or less	Small business	Married	Husband, Ex Husband, Boyfriend, or Child's Father	TRUE	3000	24	most days to daily	not at all to rarely	not at all to rarely	not at all to rarely	some days	not at all to rarely	1	5	1	TRUE	TRUE	TRUE	Flush toilet	TRUE	FALSE	TRUE	TRUE	FALSE	TRUE	FALSE	FALSE	FALSE	FALSE	FALSE	FALSE	FALSE	FALSE	TRUE	not at all to rarely	not at all to rarely	not at all to rarely	not at all to rarely	not at all to rarely	not at all to rarely	most days to daily	most days to daily	most days to daily	not at all to rarely	not at all to rarely
147	[30,35)	Third trimester	≥3	Secondary	Small business	Married	Husband, Ex Husband, Boyfriend, or Child's Father	TRUE	6000	4	some days	not at all to rarely	not at all to rarely	not at all to rarely	most days to daily	not at all to rarely	2	1.5	≥2	TRUE	TRUE	TRUE	Pit latrine	TRUE	FALSE	TRUE	TRUE	FALSE	FALSE	FALSE	TRUE	FALSE	FALSE	TRUE	FALSE	FALSE	FALSE	FALSE	not at all to rarely	not at all to rarely	not at all to rarely	some days	not at all to rarely	most days to daily	some days	some days	some days	not at all to rarely	not at all to rarely
148	[20,25)	Third trimester	1	Secondary	None	Married	Parent	TRUE	800	24	most days to daily	not at all to rarely	not at all to rarely	not at all to rarely	not at all to rarely	not at all to rarely	1	2	1	TRUE	TRUE	TRUE	Flush toilet	FALSE	TRUE	FALSE	TRUE	FALSE	TRUE	FALSE	FALSE	FALSE	FALSE	FALSE	FALSE	FALSE	FALSE	TRUE	not at all to rarely	not at all to rarely	not at all to rarely	not at all to rarely	not at all to rarely	not at all to rarely	most days to daily	most days to daily	not at all to rarely	not at all to rarely	not at all to rarely
149	[35,40]	Second trimester	≥3	Primary or less	Monthly salary	Never married, single	Self	TRUE	2500	11	not at all to rarely	not at all to rarely	not at all to rarely	not at all to rarely	most days to daily	not at all to rarely	1	2	1	TRUE	TRUE	TRUE	Flush toilet	TRUE	TRUE	TRUE	TRUE	FALSE	FALSE	TRUE	FALSE	FALSE	FALSE	FALSE	TRUE	FALSE	FALSE	FALSE	not at all to rarely	not at all to rarely	not at all to rarely	not at all to rarely	not at all to rarely	not at all to rarely	some days	not at all to rarely	some days	not at all to rarely	not at all to rarely
150	[30,35)	First trimester	1	Secondary	Monthly salary	Married	Self	TRUE	2000	25	most days to daily	not at all to rarely	not at all to rarely	not at all to rarely	not at all to rarely	not at all to rarely	1	2	1	TRUE	TRUE	TRUE	Flush toilet	TRUE	TRUE	TRUE	TRUE	FALSE	TRUE	FALSE	TRUE	TRUE	FALSE	TRUE	FALSE	FALSE	FALSE	FALSE	some days	not at all to rarely	not at all to rarely	some days	not at all to rarely	most days to daily	most days to daily	some days	some days	not at all to rarely	some days
151	[30,35)	Second trimester	≥3	Secondary	Homemaker(housewife)	Married	Husband, Ex Husband, Boyfriend, or Child's Father	FALSE	NA	24	not at all to rarely	not at all to rarely	not at all to rarely	some days	most days to daily	not at all to rarely	2	2.5	1	FALSE	TRUE	TRUE	Flush toilet	TRUE	TRUE	TRUE	TRUE	FALSE	TRUE	FALSE	FALSE	FALSE	FALSE	FALSE	TRUE	FALSE	FALSE	FALSE	some days	not at all to rarely	not at all to rarely	not at all to rarely	not at all to rarely	not at all to rarely	not at all to rarely	not at all to rarely	most days to daily	not at all to rarely	not at all to rarely
152	[30,35)	Third trimester	2	Secondary	Small business	Married	Husband, Ex Husband, Boyfriend, or Child's Father	TRUE	4500	24	not at all to rarely	not at all to rarely	not at all to rarely	not at all to rarely	most days to daily	not at all to rarely	2	1	1	TRUE	TRUE	TRUE	Flush toilet	TRUE	TRUE	TRUE	TRUE	FALSE	TRUE	FALSE	TRUE	TRUE	FALSE	FALSE	FALSE	TRUE	FALSE	FALSE	not at all to rarely	not at all to rarely	not at all to rarely	not at all to rarely	not at all to rarely	some days	some days	not at all to rarely	some days	some days	most days to daily
153	[25,30)	Third trimester	2	Primary or less	Homemaker(housewife)	Married	Husband, Ex Husband, Boyfriend, or Child's Father	TRUE	2500	60	most days to daily	not at all to rarely	not at all to rarely	not at all to rarely	not at all to rarely	not at all to rarely	1	4	1	TRUE	TRUE	TRUE	Flush toilet	TRUE	TRUE	TRUE	TRUE	FALSE	TRUE	FALSE	FALSE	TRUE	FALSE	FALSE	FALSE	FALSE	FALSE	FALSE	not at all to rarely	not at all to rarely	not at all to rarely	not at all to rarely	most days to daily	most days to daily	most days to daily	most days to daily	some days	not at all to rarely	most days to daily
154	[30,35)	First trimester	1	Vocational or College/University	Monthly salary	Never married, single	Self	TRUE	7000	26	not at all to rarely	not at all to rarely	not at all to rarely	not at all to rarely	most days to daily	not at all to rarely	≥3	0.666666666666667	≥2	TRUE	TRUE	FALSE	Flush toilet	TRUE	FALSE	TRUE	FALSE	FALSE	FALSE	FALSE	TRUE	FALSE	FALSE	FALSE	FALSE	FALSE	FALSE	FALSE	not at all to rarely	not at all to rarely	not at all to rarely	not at all to rarely	not at all to rarely	not at all to rarely	most days to daily	most days to daily	most days to daily	not at all to rarely	not at all to rarely
155	[20,25)	Third trimester	1	Secondary	Homemaker(housewife)	Married	Husband, Ex Husband, Boyfriend, or Child's Father	TRUE	6000	36	not at all to rarely	not at all to rarely	not at all to rarely	not at all to rarely	most days to daily	not at all to rarely	2	1.5	≥2	TRUE	TRUE	TRUE	Flush toilet	TRUE	TRUE	TRUE	TRUE	FALSE	FALSE	FALSE	FALSE	FALSE	FALSE	FALSE	FALSE	FALSE	FALSE	TRUE	not at all to rarely	not at all to rarely	not at all to rarely	not at all to rarely	not at all to rarely	not at all to rarely	not at all to rarely	not at all to rarely	some days	not at all to rarely	not at all to rarely
156	[30,35)	Third trimester	≥3	Primary or less	Small business	Married	Husband, Ex Husband, Boyfriend, or Child's Father	TRUE	7500	24	not at all to rarely	some days	not at all to rarely	not at all to rarely	most days to daily	not at all to rarely	≥3	1.33333333333333	1	TRUE	FALSE	TRUE	Flush toilet	TRUE	FALSE	TRUE	TRUE	FALSE	TRUE	TRUE	TRUE	FALSE	TRUE	FALSE	FALSE	FALSE	FALSE	FALSE	not at all to rarely	most days to daily	most days to daily	some days	not at all to rarely	most days to daily	not at all to rarely	not at all to rarely	some days	not at all to rarely	not at all to rarely
157	[20,25)	Third trimester	0	Secondary	Monthly salary	Divorced, separated, widowed	Self	TRUE	4000	8	most days to daily	not at all to rarely	not at all to rarely	not at all to rarely	not at all to rarely	not at all to rarely	2	1	≥2	TRUE	TRUE	TRUE	Flush toilet	TRUE	FALSE	TRUE	TRUE	TRUE	TRUE	TRUE	TRUE	FALSE	TRUE	FALSE	FALSE	FALSE	FALSE	FALSE	not at all to rarely	not at all to rarely	some days	not at all to rarely	not at all to rarely	not at all to rarely	most days to daily	most days to daily	not at all to rarely	not at all to rarely	most days to daily
158	[18,20)	Second trimester	0	Secondary	Daily wage	Never married, single	Self	FALSE	NA	46	some days	not at all to rarely	not at all to rarely	not at all to rarely	most days to daily	not at all to rarely	≥3	1.5	≥2	FALSE	FALSE	TRUE	Flush toilet	TRUE	TRUE	TRUE	TRUE	FALSE	FALSE	FALSE	TRUE	TRUE	FALSE	TRUE	FALSE	FALSE	FALSE	FALSE	not at all to rarely	not at all to rarely	not at all to rarely	not at all to rarely	not at all to rarely	not at all to rarely	not at all to rarely	not at all to rarely	not at all to rarely	not at all to rarely	some days
159	[20,25)	Second trimester	0	Vocational or College/University	Homemaker(housewife)	Never married, single	Husband, Ex Husband, Boyfriend, or Child's Father	FALSE	NA	252	some days	some days	not at all to rarely	not at all to rarely	most days to daily	not at all to rarely	≥3	2.66666666666667	≥2	TRUE	TRUE	TRUE	Flush toilet	TRUE	TRUE	TRUE	TRUE	FALSE	TRUE	TRUE	TRUE	TRUE	FALSE	FALSE	FALSE	FALSE	FALSE	FALSE	some days	not at all to rarely	not at all to rarely	not at all to rarely	not at all to rarely	some days	not at all to rarely	not at all to rarely	some days	not at all to rarely	most days to daily
160	[30,35)	Third trimester	1	Primary or less	Homemaker(housewife)	Married	Husband, Ex Husband, Boyfriend, or Child's Father	TRUE	3500	12	most days to daily	not at all to rarely	not at all to rarely	not at all to rarely	most days to daily	not at all to rarely	2	1.5	≥2	TRUE	TRUE	TRUE	Flush toilet	FALSE	TRUE	TRUE	TRUE	TRUE	TRUE	TRUE	TRUE	FALSE	TRUE	TRUE	FALSE	FALSE	TRUE	FALSE	some days	not at all to rarely	not at all to rarely	some days	most days to daily	most days to daily	most days to daily	most days to daily	some days	not at all to rarely	most days to daily
161	[25,30)	Third trimester	≥3	Secondary	Homemaker(housewife)	Married	Husband, Ex Husband, Boyfriend, or Child's Father	TRUE	3000	60	some days	not at all to rarely	not at all to rarely	not at all to rarely	most days to daily	not at all to rarely	1	5	1	TRUE	TRUE	TRUE	Flush toilet	TRUE	TRUE	TRUE	TRUE	FALSE	TRUE	FALSE	TRUE	FALSE	FALSE	FALSE	TRUE	FALSE	FALSE	FALSE	not at all to rarely	not at all to rarely	not at all to rarely	not at all to rarely	not at all to rarely	not at all to rarely	most days to daily	most days to daily	most days to daily	not at all to rarely	most days to daily
162	[20,25)	Third trimester	1	Secondary	Small business	Married	Husband, Ex Husband, Boyfriend, or Child's Father	FALSE	NA	4	some days	not at all to rarely	not at all to rarely	most days to daily	not at all to rarely	not at all to rarely	2	2	≥2	TRUE	TRUE	TRUE	Flush toilet	TRUE	FALSE	TRUE	TRUE	FALSE	FALSE	FALSE	TRUE	TRUE	FALSE	TRUE	FALSE	FALSE	TRUE	FALSE	not at all to rarely	not at all to rarely	some days	some days	not at all to rarely	some days	most days to daily	most days to daily	most days to daily	not at all to rarely	some days
163	[20,25)	Third trimester	2	Primary or less	Daily wage	Married	Husband, Ex Husband, Boyfriend, or Child's Father	TRUE	2000	30	most days to daily	not at all to rarely	not at all to rarely	not at all to rarely	not at all to rarely	not at all to rarely	1	4	1	TRUE	TRUE	TRUE	Flush toilet	TRUE	TRUE	FALSE	TRUE	FALSE	TRUE	FALSE	FALSE	FALSE	FALSE	FALSE	TRUE	FALSE	FALSE	FALSE	not at all to rarely	not at all to rarely	not at all to rarely	not at all to rarely	not at all to rarely	not at all to rarely	most days to daily	most days to daily	most days to daily	not at all to rarely	not at all to rarely
164	[20,25)	Third trimester	1	Secondary	Small business	Married	Husband, Ex Husband, Boyfriend, or Child's Father	TRUE	5000	48	not at all to rarely	not at all to rarely	not at all to rarely	some days	most days to daily	not at all to rarely	2	1.5	≥2	TRUE	FALSE	TRUE	Pit latrine	TRUE	TRUE	TRUE	FALSE	FALSE	TRUE	FALSE	FALSE	TRUE	FALSE	FALSE	FALSE	FALSE	FALSE	FALSE	not at all to rarely	not at all to rarely	not at all to rarely	some days	some days	some days	most days to daily	most days to daily	some days	not at all to rarely	most days to daily
165	[25,30)	Second trimester	0	Primary or less	Other specify	Never married, single	Self	TRUE	3500	12	most days to daily	not at all to rarely	not at all to rarely	not at all to rarely	most days to daily	not at all to rarely	1	1	1	TRUE	TRUE	TRUE	Flush toilet	TRUE	FALSE	TRUE	FALSE	FALSE	FALSE	FALSE	TRUE	TRUE	FALSE	FALSE	FALSE	FALSE	FALSE	FALSE	not at all to rarely	not at all to rarely	not at all to rarely	not at all to rarely	not at all to rarely	not at all to rarely	most days to daily	some days	not at all to rarely	not at all to rarely	not at all to rarely
166	[30,35)	Third trimester	≥3	Primary or less	Small business	Married	Husband, Ex Husband, Boyfriend, or Child's Father	FALSE	NA	48	most days to daily	not at all to rarely	not at all to rarely	not at all to rarely	some days	not at all to rarely	2	2	0	TRUE	TRUE	TRUE	Flush toilet	FALSE	TRUE	FALSE	TRUE	FALSE	TRUE	FALSE	TRUE	FALSE	TRUE	FALSE	FALSE	FALSE	TRUE	FALSE	not at all to rarely	not at all to rarely	not at all to rarely	some days	some days	not at all to rarely	most days to daily	most days to daily	some days	not at all to rarely	not at all to rarely
167	[20,25)	Second trimester	2	Primary or less	Daily wage	Never married, single	Self	FALSE	NA	6	not at all to rarely	some days	not at all to rarely	most days to daily	not at all to rarely	not at all to rarely	2	2	≥2	TRUE	TRUE	TRUE	Flush toilet	TRUE	FALSE	TRUE	FALSE	FALSE	TRUE	FALSE	TRUE	FALSE	FALSE	TRUE	FALSE	FALSE	FALSE	FALSE	not at all to rarely	not at all to rarely	not at all to rarely	not at all to rarely	not at all to rarely	most days to daily	most days to daily	some days	some days	not at all to rarely	not at all to rarely
168	[25,30)	Second trimester	1	Vocational or College/University	Homemaker(housewife)	Married	Husband, Ex Husband, Boyfriend, or Child's Father	FALSE	NA	3	not at all to rarely	not at all to rarely	not at all to rarely	most days to daily	most days to daily	not at all to rarely	≥3	1	≥2	TRUE	FALSE	FALSE	Flush toilet	TRUE	FALSE	TRUE	FALSE	FALSE	TRUE	FALSE	TRUE	TRUE	FALSE	FALSE	FALSE	FALSE	FALSE	FALSE	not at all to rarely	not at all to rarely	not at all to rarely	not at all to rarely	some days	some days	most days to daily	most days to daily	some days	not at all to rarely	most days to daily
169	[30,35)	Third trimester	0	Secondary	Homemaker(housewife)	Married	Husband, Ex Husband, Boyfriend, or Child's Father	TRUE	3000	2	not at all to rarely	not at all to rarely	not at all to rarely	not at all to rarely	most days to daily	not at all to rarely	1	2	1	TRUE	TRUE	TRUE	Flush toilet	TRUE	TRUE	TRUE	TRUE	FALSE	TRUE	FALSE	TRUE	FALSE	FALSE	TRUE	FALSE	TRUE	FALSE	FALSE	not at all to rarely	not at all to rarely	not at all to rarely	not at all to rarely	not at all to rarely	most days to daily	some days	most days to daily	some days	not at all to rarely	not at all to rarely
170	[30,35)	First trimester	≥3	Secondary	Daily wage	Married	Husband, Ex Husband, Boyfriend, or Child's Father	FALSE	NA	84	not at all to rarely	not at all to rarely	not at all to rarely	not at all to rarely	most days to daily	not at all to rarely	2	2	≥2	TRUE	TRUE	TRUE	Flush toilet	TRUE	FALSE	TRUE	TRUE	FALSE	FALSE	FALSE	TRUE	TRUE	FALSE	FALSE	FALSE	FALSE	FALSE	FALSE	not at all to rarely	not at all to rarely	not at all to rarely	some days	not at all to rarely	some days	some days	not at all to rarely	not at all to rarely	not at all to rarely	not at all to rarely
171	[30,35)	Second trimester	≥3	Secondary	Daily wage	Divorced, separated, widowed	Self	TRUE	2500	5	most days to daily	most days to daily	not at all to rarely	not at all to rarely	not at all to rarely	not at all to rarely	1	4	1	TRUE	TRUE	TRUE	Pit latrine	TRUE	TRUE	FALSE	TRUE	FALSE	FALSE	FALSE	TRUE	TRUE	FALSE	TRUE	FALSE	FALSE	FALSE	FALSE	not at all to rarely	not at all to rarely	not at all to rarely	not at all to rarely	not at all to rarely	most days to daily	most days to daily	most days to daily	some days	not at all to rarely	some days
172	[20,25)	Second trimester	0	Vocational or College/University	Daily wage	Married	Husband, Ex Husband, Boyfriend, or Child's Father	FALSE	NA	24	not at all to rarely	not at all to rarely	not at all to rarely	not at all to rarely	most days to daily	not at all to rarely	2	1	1	TRUE	TRUE	TRUE	Flush toilet	TRUE	TRUE	TRUE	TRUE	TRUE	TRUE	FALSE	TRUE	TRUE	TRUE	FALSE	FALSE	FALSE	FALSE	FALSE	some days	not at all to rarely	not at all to rarely	most days to daily	not at all to rarely	most days to daily	most days to daily	most days to daily	not at all to rarely	not at all to rarely	most days to daily
173	[20,25)	Third trimester	0	Vocational or College/University	Homemaker(housewife)	Married	Husband, Ex Husband, Boyfriend, or Child's Father	TRUE	4000	12	not at all to rarely	not at all to rarely	not at all to rarely	not at all to rarely	most days to daily	not at all to rarely	1	2	1	TRUE	TRUE	TRUE	Flush toilet	TRUE	TRUE	TRUE	TRUE	TRUE	TRUE	FALSE	TRUE	TRUE	TRUE	TRUE	FALSE	FALSE	FALSE	FALSE	not at all to rarely	some days	not at all to rarely	not at all to rarely	not at all to rarely	most days to daily	most days to daily	most days to daily	some days	not at all to rarely	most days to daily
174	[25,30)	Third trimester	0	Vocational or College/University	Daily wage	Married	Husband, Ex Husband, Boyfriend, or Child's Father	FALSE	NA	1	some days	not at all to rarely	not at all to rarely	not at all to rarely	most days to daily	not at all to rarely	1	2	1	TRUE	TRUE	TRUE	Flush toilet	TRUE	FALSE	TRUE	FALSE	FALSE	TRUE	FALSE	TRUE	TRUE	FALSE	FALSE	FALSE	FALSE	FALSE	FALSE	not at all to rarely	not at all to rarely	not at all to rarely	not at all to rarely	some days	some days	not at all to rarely	some days	not at all to rarely	not at all to rarely	not at all to rarely
175	[35,40]	Third trimester	2	Secondary	Small business	Married	Husband, Ex Husband, Boyfriend, or Child's Father	TRUE	4000	1	some days	not at all to rarely	not at all to rarely	not at all to rarely	most days to daily	not at all to rarely	2	2	≥2	TRUE	TRUE	TRUE	Flush toilet	TRUE	TRUE	TRUE	FALSE	FALSE	FALSE	TRUE	FALSE	FALSE	FALSE	FALSE	FALSE	FALSE	FALSE	TRUE	not at all to rarely	not at all to rarely	not at all to rarely	not at all to rarely	not at all to rarely	not at all to rarely	most days to daily	most days to daily	most days to daily	not at all to rarely	most days to daily
176	[35,40]	Second trimester	2	Primary or less	Daily wage	Married	Husband, Ex Husband, Boyfriend, or Child's Father	TRUE	2000	80	not at all to rarely	not at all to rarely	not at all to rarely	not at all to rarely	most days to daily	not at all to rarely	2	2	0	TRUE	TRUE	TRUE	Flush toilet	TRUE	TRUE	FALSE	TRUE	FALSE	FALSE	FALSE	FALSE	FALSE	FALSE	TRUE	FALSE	FALSE	FALSE	FALSE	not at all to rarely	not at all to rarely	not at all to rarely	not at all to rarely	not at all to rarely	not at all to rarely	most days to daily	most days to daily	most days to daily	not at all to rarely	not at all to rarely
177	[20,25)	Third trimester	0	Secondary	Small business	Married	Husband, Ex Husband, Boyfriend, or Child's Father	TRUE	3000	24	not at all to rarely	not at all to rarely	not at all to rarely	not at all to rarely	most days to daily	not at all to rarely	1	2	1	TRUE	TRUE	TRUE	Flush toilet	TRUE	TRUE	TRUE	FALSE	FALSE	FALSE	FALSE	FALSE	FALSE	FALSE	FALSE	FALSE	FALSE	FALSE	TRUE	not at all to rarely	not at all to rarely	not at all to rarely	not at all to rarely	not at all to rarely	not at all to rarely	not at all to rarely	most days to daily	not at all to rarely	not at all to rarely	not at all to rarely
178	[20,25)	Second trimester	0	Vocational or College/University	Homemaker(housewife)	Married	Husband, Ex Husband, Boyfriend, or Child's Father	TRUE	2000	2	not at all to rarely	not at all to rarely	not at all to rarely	not at all to rarely	most days to daily	not at all to rarely	1	2	1	TRUE	TRUE	TRUE	Flush toilet	TRUE	TRUE	TRUE	TRUE	FALSE	FALSE	TRUE	FALSE	FALSE	FALSE	FALSE	FALSE	FALSE	FALSE	TRUE	some days	not at all to rarely	not at all to rarely	not at all to rarely	not at all to rarely	some days	most days to daily	some days	most days to daily	not at all to rarely	not at all to rarely
179	[30,35)	Third trimester	1	Primary or less	Small business	Married	Husband, Ex Husband, Boyfriend, or Child's Father	TRUE	5500	24	not at all to rarely	not at all to rarely	not at all to rarely	not at all to rarely	most days to daily	not at all to rarely	2	1.5	≥2	TRUE	TRUE	TRUE	Flush toilet	TRUE	TRUE	TRUE	TRUE	FALSE	TRUE	FALSE	FALSE	FALSE	FALSE	FALSE	FALSE	FALSE	FALSE	TRUE	most days to daily	not at all to rarely	not at all to rarely	not at all to rarely	not at all to rarely	most days to daily	not at all to rarely	most days to daily	not at all to rarely	not at all to rarely	not at all to rarely
180	[25,30)	Third trimester	1	Vocational or College/University	Other specify	Married	Husband, Ex Husband, Boyfriend, or Child's Father	FALSE	NA	24	some days	not at all to rarely	not at all to rarely	not at all to rarely	most days to daily	not at all to rarely	1	3	1	TRUE	TRUE	TRUE	Flush toilet	TRUE	TRUE	TRUE	TRUE	FALSE	TRUE	FALSE	TRUE	FALSE	FALSE	FALSE	FALSE	FALSE	FALSE	FALSE	some days	not at all to rarely	not at all to rarely	some days	not at all to rarely	most days to daily	most days to daily	some days	some days	not at all to rarely	some days
181	[18,20)	Second trimester	0	Secondary	None	Never married, single	Husband, Ex Husband, Boyfriend, or Child's Father	TRUE	4000	6	most days to daily	not at all to rarely	not at all to rarely	most days to daily	not at all to rarely	not at all to rarely	2	2.5	1	FALSE	TRUE	TRUE	Flush toilet	TRUE	TRUE	TRUE	TRUE	FALSE	TRUE	FALSE	TRUE	FALSE	FALSE	TRUE	TRUE	FALSE	FALSE	FALSE	not at all to rarely	not at all to rarely	not at all to rarely	not at all to rarely	not at all to rarely	not at all to rarely	most days to daily	most days to daily	not at all to rarely	not at all to rarely	most days to daily
182	[30,35)	Third trimester	1	Secondary	Homemaker(housewife)	Married	Husband, Ex Husband, Boyfriend, or Child's Father	TRUE	4000	24	some days	not at all to rarely	not at all to rarely	some days	most days to daily	not at all to rarely	2	1.5	≥2	TRUE	TRUE	TRUE	Flush toilet	TRUE	TRUE	TRUE	TRUE	TRUE	FALSE	TRUE	TRUE	FALSE	FALSE	FALSE	FALSE	FALSE	FALSE	FALSE	not at all to rarely	not at all to rarely	not at all to rarely	not at all to rarely	not at all to rarely	not at all to rarely	most days to daily	most days to daily	not at all to rarely	not at all to rarely	not at all to rarely
183	[20,25)	Third trimester	0	Vocational or College/University	Homemaker(housewife)	Never married, single	Parent	TRUE	8000	72	not at all to rarely	not at all to rarely	not at all to rarely	not at all to rarely	most days to daily	not at all to rarely	2	2	≥2	TRUE	TRUE	TRUE	Flush toilet	TRUE	TRUE	TRUE	TRUE	FALSE	FALSE	FALSE	TRUE	TRUE	TRUE	FALSE	FALSE	FALSE	FALSE	FALSE	not at all to rarely	not at all to rarely	not at all to rarely	some days	not at all to rarely	most days to daily	most days to daily	most days to daily	some days	not at all to rarely	most days to daily
184	[30,35)	Third trimester	≥3	Primary or less	Homemaker(housewife)	Married	Husband, Ex Husband, Boyfriend, or Child's Father	FALSE	NA	60	not at all to rarely	not at all to rarely	not at all to rarely	most days to daily	most days to daily	not at all to rarely	≥3	1.5	≥2	TRUE	FALSE	TRUE	Flush toilet	TRUE	TRUE	TRUE	TRUE	TRUE	TRUE	FALSE	FALSE	TRUE	FALSE	FALSE	TRUE	FALSE	TRUE	FALSE	not at all to rarely	not at all to rarely	not at all to rarely	not at all to rarely	some days	not at all to rarely	most days to daily	most days to daily	most days to daily	most days to daily	most days to daily
185	[30,35)	Second trimester	1	Secondary	Homemaker(housewife)	Married	Husband, Ex Husband, Boyfriend, or Child's Father	TRUE	6000	24	not at all to rarely	not at all to rarely	not at all to rarely	some days	most days to daily	not at all to rarely	≥3	0.666666666666667	≥2	TRUE	TRUE	FALSE	Flush toilet	TRUE	FALSE	TRUE	TRUE	FALSE	FALSE	FALSE	FALSE	FALSE	TRUE	FALSE	TRUE	FALSE	FALSE	FALSE	not at all to rarely	not at all to rarely	not at all to rarely	not at all to rarely	not at all to rarely	some days	not at all to rarely	most days to daily	some days	not at all to rarely	not at all to rarely
186	[18,20)	Second trimester	0	Secondary	Homemaker(housewife)	Married	Husband, Ex Husband, Boyfriend, or Child's Father	TRUE	200	5	most days to daily	not at all to rarely	not at all to rarely	not at all to rarely	not at all to rarely	not at all to rarely	1	2	1	TRUE	TRUE	TRUE	Flush toilet	TRUE	TRUE	TRUE	TRUE	FALSE	TRUE	FALSE	TRUE	FALSE	FALSE	FALSE	FALSE	FALSE	FALSE	FALSE	not at all to rarely	not at all to rarely	not at all to rarely	not at all to rarely	not at all to rarely	not at all to rarely	most days to daily	most days to daily	most days to daily	not at all to rarely	not at all to rarely
187	[30,35)	Second trimester	2	Secondary	Daily wage	Married	Husband, Ex Husband, Boyfriend, or Child's Father	FALSE	NA	14	some days	not at all to rarely	not at all to rarely	not at all to rarely	most days to daily	not at all to rarely	1	2	1	TRUE	TRUE	TRUE	Flush toilet	TRUE	TRUE	TRUE	TRUE	TRUE	TRUE	TRUE	TRUE	FALSE	FALSE	FALSE	FALSE	FALSE	FALSE	FALSE	not at all to rarely	not at all to rarely	not at all to rarely	not at all to rarely	not at all to rarely	most days to daily	most days to daily	most days to daily	not at all to rarely	not at all to rarely	not at all to rarely
188	[25,30)	Third trimester	2	Vocational or College/University	Monthly salary	Married	Husband, Ex Husband, Boyfriend, or Child's Father	TRUE	4000	72	some days	not at all to rarely	not at all to rarely	most days to daily	most days to daily	not at all to rarely	2	2	≥2	FALSE	TRUE	TRUE	Flush toilet	TRUE	TRUE	TRUE	TRUE	FALSE	TRUE	FALSE	FALSE	FALSE	FALSE	FALSE	FALSE	FALSE	FALSE	TRUE	not at all to rarely	not at all to rarely	not at all to rarely	not at all to rarely	not at all to rarely	not at all to rarely	most days to daily	most days to daily	most days to daily	not at all to rarely	not at all to rarely
189	[30,35)	Third trimester	≥3	Primary or less	Homemaker(housewife)	Married	Husband, Ex Husband, Boyfriend, or Child's Father	FALSE	NA	60	most days to daily	not at all to rarely	not at all to rarely	not at all to rarely	some days	most days to daily	≥3	3	≥2	TRUE	TRUE	TRUE	Flush toilet	TRUE	TRUE	TRUE	TRUE	FALSE	FALSE	FALSE	FALSE	FALSE	FALSE	FALSE	FALSE	TRUE	FALSE	FALSE	not at all to rarely	not at all to rarely	not at all to rarely	not at all to rarely	not at all to rarely	not at all to rarely	some days	some days	most days to daily	most days to daily	not at all to rarely
190	[25,30)	Second trimester	2	Secondary	Small business	Divorced, separated, widowed	Self	TRUE	2000	1	most days to daily	not at all to rarely	not at all to rarely	some days	some days	not at all to rarely	1	2	1	TRUE	TRUE	TRUE	Flush toilet	TRUE	TRUE	TRUE	TRUE	FALSE	TRUE	FALSE	TRUE	FALSE	TRUE	FALSE	FALSE	TRUE	FALSE	FALSE	not at all to rarely	not at all to rarely	not at all to rarely	not at all to rarely	most days to daily	most days to daily	most days to daily	most days to daily	not at all to rarely	not at all to rarely	not at all to rarely
191	[20,25)	First trimester	0	Secondary	Other specify	Never married, single	Parent	FALSE	NA	144	not at all to rarely	not at all to rarely	not at all to rarely	most days to daily	most days to daily	not at all to rarely	2	2.5	≥2	TRUE	TRUE	TRUE	Flush toilet	TRUE	FALSE	TRUE	TRUE	FALSE	FALSE	FALSE	FALSE	TRUE	FALSE	FALSE	FALSE	TRUE	FALSE	FALSE	not at all to rarely	not at all to rarely	not at all to rarely	not at all to rarely	not at all to rarely	most days to daily	not at all to rarely	most days to daily	some days	not at all to rarely	some days
192	[35,40]	Third trimester	≥3	Secondary	Monthly salary	Married	Husband, Ex Husband, Boyfriend, or Child's Father	TRUE	3000	36	most days to daily	some days	not at all to rarely	most days to daily	not at all to rarely	not at all to rarely	1	4	1	TRUE	TRUE	TRUE	Flush toilet	TRUE	TRUE	TRUE	TRUE	FALSE	TRUE	TRUE	TRUE	TRUE	FALSE	TRUE	FALSE	FALSE	FALSE	FALSE	some days	not at all to rarely	not at all to rarely	some days	not at all to rarely	most days to daily	most days to daily	some days	some days	not at all to rarely	not at all to rarely
193	[20,25)	Third trimester	1	Secondary	Homemaker(housewife)	Married	Husband, Ex Husband, Boyfriend, or Child's Father	TRUE	4500	7	some days	not at all to rarely	not at all to rarely	not at all to rarely	most days to daily	not at all to rarely	1	3	1	TRUE	TRUE	TRUE	Flush toilet	TRUE	FALSE	TRUE	TRUE	FALSE	FALSE	FALSE	FALSE	FALSE	FALSE	FALSE	FALSE	FALSE	FALSE	TRUE	not at all to rarely	not at all to rarely	not at all to rarely	not at all to rarely	not at all to rarely	not at all to rarely	most days to daily	most days to daily	not at all to rarely	not at all to rarely	not at all to rarely
194	[30,35)	Third trimester	≥3	Secondary	Small business	Married	Husband, Ex Husband, Boyfriend, or Child's Father	TRUE	3400	36	some days	not at all to rarely	not at all to rarely	not at all to rarely	most days to daily	not at all to rarely	1	4	1	TRUE	TRUE	TRUE	Flush toilet	TRUE	TRUE	TRUE	TRUE	FALSE	TRUE	FALSE	TRUE	TRUE	TRUE	FALSE	TRUE	FALSE	FALSE	FALSE	some days	not at all to rarely	not at all to rarely	not at all to rarely	some days	some days	most days to daily	most days to daily	most days to daily	not at all to rarely	most days to daily
195	[20,25)	Third trimester	0	Vocational or College/University	Homemaker(housewife)	Married	Husband, Ex Husband, Boyfriend, or Child's Father	TRUE	5000	2	some days	not at all to rarely	not at all to rarely	not at all to rarely	most days to daily	not at all to rarely	1	2	1	TRUE	FALSE	TRUE	Flush toilet	TRUE	FALSE	TRUE	TRUE	FALSE	FALSE	FALSE	FALSE	FALSE	FALSE	FALSE	FALSE	FALSE	FALSE	TRUE	some days	not at all to rarely	not at all to rarely	not at all to rarely	some days	not at all to rarely	not at all to rarely	not at all to rarely	not at all to rarely	not at all to rarely	not at all to rarely
196	[35,40]	Third trimester	2	Vocational or College/University	Monthly salary	Married	Self	TRUE	2500	2	most days to daily	not at all to rarely	not at all to rarely	not at all to rarely	not at all to rarely	not at all to rarely	1	3	1	TRUE	TRUE	TRUE	Flush toilet	FALSE	TRUE	TRUE	TRUE	FALSE	TRUE	TRUE	TRUE	TRUE	FALSE	FALSE	FALSE	FALSE	FALSE	FALSE	not at all to rarely	not at all to rarely	not at all to rarely	not at all to rarely	most days to daily	some days	most days to daily	most days to daily	some days	not at all to rarely	most days to daily
197	[18,20)	Second trimester	1	Secondary	Daily wage	Married	Husband, Ex Husband, Boyfriend, or Child's Father	TRUE	2500	4	most days to daily	not at all to rarely	not at all to rarely	not at all to rarely	not at all to rarely	not at all to rarely	1	3	1	TRUE	TRUE	TRUE	Flush toilet	TRUE	TRUE	TRUE	TRUE	FALSE	TRUE	TRUE	FALSE	FALSE	FALSE	FALSE	FALSE	FALSE	FALSE	TRUE	not at all to rarely	not at all to rarely	not at all to rarely	not at all to rarely	not at all to rarely	not at all to rarely	not at all to rarely	not at all to rarely	not at all to rarely	not at all to rarely	not at all to rarely
198	[25,30)	Second trimester	0	Secondary	Homemaker(housewife)	Married	Husband, Ex Husband, Boyfriend, or Child's Father	TRUE	8000	2	not at all to rarely	not at all to rarely	not at all to rarely	not at all to rarely	most days to daily	not at all to rarely	2	1	≥2	TRUE	TRUE	TRUE	Flush toilet	TRUE	FALSE	TRUE	FALSE	TRUE	TRUE	FALSE	FALSE	FALSE	FALSE	FALSE	TRUE	FALSE	FALSE	FALSE	not at all to rarely	not at all to rarely	not at all to rarely	not at all to rarely	not at all to rarely	most days to daily	some days	most days to daily	most days to daily	not at all to rarely	not at all to rarely
199	[20,25)	Third trimester	1	Primary or less	Homemaker(housewife)	Married	Husband, Ex Husband, Boyfriend, or Child's Father	TRUE	3000	8	most days to daily	not at all to rarely	not at all to rarely	not at all to rarely	not at all to rarely	not at all to rarely	1	2	1	TRUE	TRUE	TRUE	Flush toilet	TRUE	TRUE	TRUE	TRUE	FALSE	TRUE	FALSE	TRUE	FALSE	FALSE	FALSE	FALSE	TRUE	FALSE	FALSE	not at all to rarely	not at all to rarely	not at all to rarely	not at all to rarely	not at all to rarely	not at all to rarely	most days to daily	most days to daily	most days to daily	not at all to rarely	not at all to rarely
200	[25,30)	Third trimester	1	Secondary	Homemaker(housewife)	Married	Husband, Ex Husband, Boyfriend, or Child's Father	TRUE	5000	3	most days to daily	not at all to rarely	not at all to rarely	not at all to rarely	not at all to rarely	not at all to rarely	2	2	≥2	TRUE	TRUE	TRUE	Flush toilet	TRUE	TRUE	TRUE	TRUE	FALSE	TRUE	FALSE	FALSE	FALSE	FALSE	TRUE	FALSE	FALSE	FALSE	FALSE	not at all to rarely	not at all to rarely	not at all to rarely	some days	most days to daily	most days to daily	most days to daily	most days to daily	some days	not at all to rarely	most days to daily
201	[35,40]	Third trimester	0	Primary or less	None	Never married, single	Other relative	TRUE	2000	48	most days to daily	some days	not at all to rarely	not at all to rarely	not at all to rarely	not at all to rarely	1	1	1	TRUE	TRUE	TRUE	Flush toilet	TRUE	TRUE	TRUE	TRUE	FALSE	FALSE	FALSE	FALSE	FALSE	FALSE	FALSE	FALSE	FALSE	FALSE	TRUE	not at all to rarely	not at all to rarely	not at all to rarely	not at all to rarely	some days	some days	most days to daily	most days to daily	not at all to rarely	not at all to rarely	not at all to rarely
202	[20,25)	Second trimester	0	Vocational or College/University	Monthly salary	Never married, single	Self	TRUE	3500	240	not at all to rarely	not at all to rarely	not at all to rarely	some days	most days to daily	not at all to rarely	2	1	1	TRUE	TRUE	TRUE	Flush toilet	TRUE	TRUE	TRUE	TRUE	FALSE	TRUE	FALSE	TRUE	TRUE	FALSE	FALSE	FALSE	FALSE	FALSE	FALSE	not at all to rarely	not at all to rarely	not at all to rarely	not at all to rarely	not at all to rarely	some days	most days to daily	not at all to rarely	some days	not at all to rarely	most days to daily
203	[20,25)	Second trimester	0	Secondary	Homemaker(housewife)	Married	Husband, Ex Husband, Boyfriend, or Child's Father	TRUE	3500	2	not at all to rarely	not at all to rarely	not at all to rarely	not at all to rarely	most days to daily	not at all to rarely	1	2	1	TRUE	TRUE	TRUE	Flush toilet	TRUE	TRUE	TRUE	TRUE	FALSE	TRUE	FALSE	FALSE	FALSE	FALSE	FALSE	FALSE	FALSE	FALSE	TRUE	not at all to rarely	not at all to rarely	not at all to rarely	not at all to rarely	not at all to rarely	not at all to rarely	most days to daily	not at all to rarely	not at all to rarely	not at all to rarely	not at all to rarely
204	[20,25)	Second trimester	1	Secondary	Homemaker(housewife)	Married	Husband, Ex Husband, Boyfriend, or Child's Father	TRUE	9000	8	not at all to rarely	not at all to rarely	not at all to rarely	not at all to rarely	most days to daily	not at all to rarely	≥3	0.75	≥2	TRUE	FALSE	TRUE	Flush toilet	TRUE	FALSE	TRUE	FALSE	FALSE	TRUE	FALSE	FALSE	FALSE	FALSE	FALSE	FALSE	FALSE	FALSE	TRUE	not at all to rarely	not at all to rarely	not at all to rarely	not at all to rarely	not at all to rarely	not at all to rarely	most days to daily	most days to daily	not at all to rarely	not at all to rarely	not at all to rarely
205	[18,20)	Third trimester	0	Secondary	Homemaker(housewife)	Married	Husband, Ex Husband, Boyfriend, or Child's Father	TRUE	2000	5	most days to daily	not at all to rarely	not at all to rarely	not at all to rarely	not at all to rarely	not at all to rarely	1	2	1	TRUE	TRUE	TRUE	Flush toilet	FALSE	TRUE	TRUE	TRUE	FALSE	TRUE	TRUE	FALSE	FALSE	FALSE	FALSE	FALSE	FALSE	FALSE	TRUE	not at all to rarely	not at all to rarely	not at all to rarely	not at all to rarely	not at all to rarely	not at all to rarely	most days to daily	some days	not at all to rarely	not at all to rarely	not at all to rarely
206	[30,35)	Third trimester	≥3	Primary or less	Small business	Married	Self	TRUE	3000	120	not at all to rarely	not at all to rarely	not at all to rarely	some days	most days to daily	not at all to rarely	2	1.5	≥2	TRUE	TRUE	TRUE	Flush toilet	TRUE	TRUE	TRUE	TRUE	FALSE	TRUE	FALSE	TRUE	TRUE	FALSE	TRUE	FALSE	TRUE	FALSE	FALSE	not at all to rarely	not at all to rarely	some days	most days to daily	not at all to rarely	most days to daily	not at all to rarely	some days	some days	some days	some days
207	[30,35)	Second trimester	≥3	Primary or less	Daily wage	Married	Husband, Ex Husband, Boyfriend, or Child's Father	TRUE	3000	6	most days to daily	not at all to rarely	not at all to rarely	not at all to rarely	some days	not at all to rarely	2	4	≥2	TRUE	TRUE	TRUE	Flush toilet	TRUE	TRUE	TRUE	TRUE	TRUE	TRUE	TRUE	TRUE	TRUE	FALSE	TRUE	FALSE	FALSE	FALSE	FALSE	not at all to rarely	not at all to rarely	not at all to rarely	most days to daily	not at all to rarely	most days to daily	most days to daily	some days	some days	most days to daily	not at all to rarely
208	[35,40]	Third trimester	≥3	Primary or less	Homemaker(housewife)	Married	Husband, Ex Husband, Boyfriend, or Child's Father	TRUE	4000	125	not at all to rarely	not at all to rarely	not at all to rarely	not at all to rarely	most days to daily	not at all to rarely	2	3.5	≥2	TRUE	TRUE	TRUE	Flush toilet	TRUE	TRUE	TRUE	TRUE	FALSE	TRUE	FALSE	TRUE	TRUE	TRUE	TRUE	FALSE	TRUE	FALSE	FALSE	some days	not at all to rarely	not at all to rarely	some days	not at all to rarely	most days to daily	most days to daily	most days to daily	most days to daily	some days	some days
209	[18,20)	Second trimester	0	Primary or less	Homemaker(housewife)	Married	Husband, Ex Husband, Boyfriend, or Child's Father	TRUE	2000	5	not at all to rarely	not at all to rarely	not at all to rarely	not at all to rarely	most days to daily	not at all to rarely	1	2	1	TRUE	TRUE	TRUE	Flush toilet	TRUE	TRUE	TRUE	TRUE	FALSE	FALSE	TRUE	TRUE	FALSE	FALSE	TRUE	FALSE	FALSE	FALSE	FALSE	not at all to rarely	not at all to rarely	not at all to rarely	not at all to rarely	some days	not at all to rarely	most days to daily	some days	some days	not at all to rarely	not at all to rarely
210	[30,35)	Third trimester	≥3	Primary or less	Homemaker(housewife)	Married	Husband, Ex Husband, Boyfriend, or Child's Father	TRUE	5000	24	not at all to rarely	not at all to rarely	not at all to rarely	not at all to rarely	most days to daily	not at all to rarely	1	4	1	TRUE	TRUE	TRUE	Flush toilet	TRUE	TRUE	TRUE	TRUE	FALSE	TRUE	TRUE	TRUE	FALSE	FALSE	TRUE	TRUE	TRUE	FALSE	FALSE	some days	not at all to rarely	not at all to rarely	not at all to rarely	not at all to rarely	not at all to rarely	some days	some days	some days	most days to daily	some days
211	[25,30)	Second trimester	2	Secondary	Homemaker(housewife)	Married	Husband, Ex Husband, Boyfriend, or Child's Father	FALSE	NA	4	most days to daily	not at all to rarely	not at all to rarely	not at all to rarely	not at all to rarely	not at all to rarely	1	4	1	TRUE	TRUE	TRUE	Flush toilet	TRUE	TRUE	TRUE	TRUE	FALSE	TRUE	FALSE	TRUE	FALSE	TRUE	TRUE	FALSE	TRUE	FALSE	FALSE	not at all to rarely	not at all to rarely	not at all to rarely	not at all to rarely	not at all to rarely	some days	some days	some days	some days	not at all to rarely	not at all to rarely
212	[20,25)	Second trimester	0	Secondary	Small business	Married	Husband, Ex Husband, Boyfriend, or Child's Father	TRUE	2700	19	not at all to rarely	not at all to rarely	not at all to rarely	not at all to rarely	most days to daily	not at all to rarely	1	2	1	TRUE	TRUE	TRUE	Flush toilet	TRUE	TRUE	TRUE	TRUE	FALSE	TRUE	TRUE	FALSE	FALSE	FALSE	FALSE	TRUE	FALSE	FALSE	FALSE	not at all to rarely	not at all to rarely	not at all to rarely	not at all to rarely	not at all to rarely	not at all to rarely	most days to daily	most days to daily	most days to daily	not at all to rarely	not at all to rarely
213	[25,30)	Second trimester	1	Vocational or College/University	Homemaker(housewife)	Married	Husband, Ex Husband, Boyfriend, or Child's Father	TRUE	7000	4	most days to daily	not at all to rarely	not at all to rarely	not at all to rarely	most days to daily	not at all to rarely	≥3	1	≥2	TRUE	FALSE	TRUE	Flush toilet	TRUE	FALSE	TRUE	TRUE	FALSE	TRUE	TRUE	FALSE	FALSE	FALSE	FALSE	FALSE	FALSE	FALSE	TRUE	not at all to rarely	some days	most days to daily	not at all to rarely	not at all to rarely	not at all to rarely	most days to daily	most days to daily	most days to daily	not at all to rarely	most days to daily
214	[30,35)	Second trimester	2	Primary or less	Homemaker(housewife)	Married	Husband, Ex Husband, Boyfriend, or Child's Father	TRUE	4500	72	not at all to rarely	some days	not at all to rarely	not at all to rarely	most days to daily	not at all to rarely	1	4	1	TRUE	TRUE	TRUE	Flush toilet	TRUE	TRUE	TRUE	FALSE	TRUE	TRUE	FALSE	FALSE	FALSE	FALSE	FALSE	FALSE	FALSE	FALSE	FALSE	not at all to rarely	not at all to rarely	not at all to rarely	some days	some days	some days	most days to daily	most days to daily	most days to daily	not at all to rarely	not at all to rarely
215	[25,30)	Second trimester	1	Secondary	Small business	Married	Husband, Ex Husband, Boyfriend, or Child's Father	TRUE	4000	18	not at all to rarely	not at all to rarely	not at all to rarely	not at all to rarely	most days to daily	not at all to rarely	1	3	1	TRUE	TRUE	TRUE	Flush toilet	TRUE	TRUE	TRUE	FALSE	FALSE	TRUE	FALSE	TRUE	FALSE	TRUE	TRUE	FALSE	FALSE	TRUE	FALSE	not at all to rarely	not at all to rarely	not at all to rarely	not at all to rarely	not at all to rarely	most days to daily	most days to daily	most days to daily	some days	not at all to rarely	not at all to rarely
216	[20,25)	Third trimester	0	Secondary	Homemaker(housewife)	Married	Husband, Ex Husband, Boyfriend, or Child's Father	TRUE	3500	3	some days	not at all to rarely	not at all to rarely	most days to daily	not at all to rarely	not at all to rarely	1	2	1	TRUE	TRUE	TRUE	Flush toilet	TRUE	TRUE	TRUE	FALSE	FALSE	TRUE	TRUE	TRUE	FALSE	TRUE	FALSE	FALSE	FALSE	TRUE	FALSE	not at all to rarely	not at all to rarely	not at all to rarely	some days	not at all to rarely	most days to daily	most days to daily	most days to daily	some days	not at all to rarely	not at all to rarely
217	[18,20)	Second trimester	0	Secondary	Daily wage	Married	Husband, Ex Husband, Boyfriend, or Child's Father	TRUE	1500	5	not at all to rarely	not at all to rarely	not at all to rarely	most days to daily	not at all to rarely	not at all to rarely	1	2	1	TRUE	TRUE	TRUE	Flush toilet	FALSE	TRUE	TRUE	TRUE	FALSE	TRUE	FALSE	TRUE	FALSE	FALSE	FALSE	FALSE	FALSE	FALSE	FALSE	some days	most days to daily	most days to daily	not at all to rarely	not at all to rarely	not at all to rarely	most days to daily	most days to daily	most days to daily	not at all to rarely	not at all to rarely
218	[25,30)	Second trimester	≥3	Primary or less	Homemaker(housewife)	Married	Husband, Ex Husband, Boyfriend, or Child's Father	TRUE	3500	1	not at all to rarely	not at all to rarely	not at all to rarely	not at all to rarely	most days to daily	not at all to rarely	1	2	1	TRUE	TRUE	TRUE	Flush toilet	TRUE	TRUE	TRUE	FALSE	TRUE	FALSE	FALSE	TRUE	FALSE	FALSE	TRUE	TRUE	FALSE	FALSE	FALSE	not at all to rarely	not at all to rarely	not at all to rarely	not at all to rarely	not at all to rarely	not at all to rarely	not at all to rarely	some days	some days	not at all to rarely	not at all to rarely
219	[30,35)	Second trimester	1	Vocational or College/University	Daily wage	Never married, single	Self	TRUE	3000	6	most days to daily	not at all to rarely	not at all to rarely	not at all to rarely	most days to daily	not at all to rarely	1	2	1	TRUE	TRUE	TRUE	Flush toilet	TRUE	TRUE	TRUE	TRUE	FALSE	FALSE	TRUE	TRUE	FALSE	FALSE	TRUE	FALSE	FALSE	FALSE	FALSE	not at all to rarely	not at all to rarely	not at all to rarely	some days	not at all to rarely	some days	not at all to rarely	some days	some days	not at all to rarely	not at all to rarely
220	[35,40]	Third trimester	≥3	Primary or less	Small business	Married	Husband, Ex Husband, Boyfriend, or Child's Father	TRUE	5000	36	not at all to rarely	not at all to rarely	not at all to rarely	most days to daily	most days to daily	not at all to rarely	2	2.5	≥2	TRUE	TRUE	TRUE	Flush toilet	TRUE	FALSE	TRUE	TRUE	TRUE	FALSE	FALSE	FALSE	FALSE	FALSE	FALSE	FALSE	FALSE	FALSE	FALSE	not at all to rarely	not at all to rarely	not at all to rarely	not at all to rarely	not at all to rarely	not at all to rarely	most days to daily	most days to daily	most days to daily	not at all to rarely	not at all to rarely
221	[30,35)	Second trimester	1	Vocational or College/University	Homemaker(housewife)	Married	Husband, Ex Husband, Boyfriend, or Child's Father	FALSE	NA	40	most days to daily	not at all to rarely	not at all to rarely	not at all to rarely	most days to daily	not at all to rarely	1	3	1	TRUE	TRUE	TRUE	Flush toilet	TRUE	TRUE	TRUE	FALSE	TRUE	FALSE	TRUE	TRUE	FALSE	FALSE	FALSE	FALSE	FALSE	FALSE	FALSE	not at all to rarely	not at all to rarely	not at all to rarely	not at all to rarely	not at all to rarely	some days	not at all to rarely	some days	some days	not at all to rarely	not at all to rarely
222	[20,25)	Third trimester	0	Secondary	Daily wage	Married	Husband, Ex Husband, Boyfriend, or Child's Father	TRUE	3000	6	most days to daily	not at all to rarely	not at all to rarely	not at all to rarely	not at all to rarely	not at all to rarely	1	2	1	TRUE	TRUE	TRUE	Flush toilet	TRUE	TRUE	TRUE	TRUE	FALSE	TRUE	TRUE	TRUE	FALSE	TRUE	FALSE	FALSE	FALSE	FALSE	FALSE	not at all to rarely	not at all to rarely	not at all to rarely	most days to daily	not at all to rarely	not at all to rarely	most days to daily	most days to daily	some days	not at all to rarely	not at all to rarely
223	[25,30)	Third trimester	1	Vocational or College/University	Monthly salary	Married	Husband, Ex Husband, Boyfriend, or Child's Father	FALSE	NA	36	not at all to rarely	not at all to rarely	not at all to rarely	not at all to rarely	most days to daily	not at all to rarely	≥3	1	≥2	TRUE	FALSE	FALSE	Flush toilet	TRUE	FALSE	TRUE	FALSE	TRUE	TRUE	TRUE	TRUE	TRUE	TRUE	FALSE	FALSE	TRUE	FALSE	FALSE	not at all to rarely	not at all to rarely	not at all to rarely	some days	not at all to rarely	not at all to rarely	most days to daily	some days	not at all to rarely	not at all to rarely	most days to daily
224	[20,25)	Third trimester	1	Secondary	Homemaker(housewife)	Divorced, separated, widowed	Husband, Ex Husband, Boyfriend, or Child's Father	TRUE	4500	5	most days to daily	not at all to rarely	not at all to rarely	not at all to rarely	not at all to rarely	not at all to rarely	2	2.5	≥2	TRUE	TRUE	TRUE	Flush toilet	TRUE	TRUE	TRUE	FALSE	TRUE	FALSE	TRUE	TRUE	FALSE	FALSE	FALSE	FALSE	FALSE	FALSE	FALSE	not at all to rarely	not at all to rarely	not at all to rarely	not at all to rarely	not at all to rarely	not at all to rarely	not at all to rarely	some days	not at all to rarely	not at all to rarely	not at all to rarely
225	[18,20)	Second trimester	1	Primary or less	Homemaker(housewife)	Married	Husband, Ex Husband, Boyfriend, or Child's Father	TRUE	3000	3	not at all to rarely	not at all to rarely	not at all to rarely	most days to daily	not at all to rarely	not at all to rarely	1	3	1	TRUE	TRUE	TRUE	Flush toilet	TRUE	FALSE	TRUE	TRUE	FALSE	TRUE	TRUE	TRUE	TRUE	FALSE	FALSE	FALSE	FALSE	FALSE	FALSE	not at all to rarely	not at all to rarely	not at all to rarely	some days	not at all to rarely	most days to daily	most days to daily	most days to daily	some days	not at all to rarely	most days to daily
226	[30,35)	Second trimester	1	Vocational or College/University	Monthly salary	Married	Self	FALSE	NA	12	most days to daily	not at all to rarely	not at all to rarely	not at all to rarely	not at all to rarely	not at all to rarely	1	4	1	TRUE	TRUE	TRUE	Flush toilet	TRUE	TRUE	TRUE	TRUE	FALSE	TRUE	TRUE	TRUE	TRUE	FALSE	FALSE	FALSE	FALSE	FALSE	FALSE	not at all to rarely	not at all to rarely	not at all to rarely	some days	most days to daily	most days to daily	most days to daily	most days to daily	some days	not at all to rarely	most days to daily
227	[25,30)	Second trimester	2	Primary or less	Homemaker(housewife)	Married	Husband, Ex Husband, Boyfriend, or Child's Father	TRUE	2500	38	some days	not at all to rarely	not at all to rarely	not at all to rarely	most days to daily	not at all to rarely	1	4	1	TRUE	TRUE	TRUE	Flush toilet	TRUE	TRUE	TRUE	TRUE	TRUE	TRUE	FALSE	FALSE	TRUE	TRUE	FALSE	TRUE	FALSE	FALSE	FALSE	some days	not at all to rarely	not at all to rarely	not at all to rarely	some days	most days to daily	most days to daily	most days to daily	some days	not at all to rarely	most days to daily
228	[25,30)	Second trimester	1	Secondary	Small business	Married	Husband, Ex Husband, Boyfriend, or Child's Father	TRUE	4000	36	not at all to rarely	not at all to rarely	not at all to rarely	not at all to rarely	most days to daily	not at all to rarely	1	2	1	TRUE	TRUE	TRUE	Flush toilet	TRUE	TRUE	TRUE	TRUE	FALSE	FALSE	FALSE	TRUE	FALSE	FALSE	FALSE	FALSE	FALSE	FALSE	FALSE	not at all to rarely	not at all to rarely	not at all to rarely	not at all to rarely	not at all to rarely	not at all to rarely	most days to daily	some days	not at all to rarely	not at all to rarely	not at all to rarely
229	[30,35)	Third trimester	2	Secondary	Small business	Married	Husband, Ex Husband, Boyfriend, or Child's Father	TRUE	5500	36	not at all to rarely	not at all to rarely	not at all to rarely	not at all to rarely	most days to daily	not at all to rarely	2	2.5	≥2	TRUE	TRUE	FALSE	Flush toilet	TRUE	TRUE	FALSE	TRUE	FALSE	TRUE	TRUE	FALSE	TRUE	FALSE	FALSE	FALSE	FALSE	FALSE	FALSE	not at all to rarely	not at all to rarely	not at all to rarely	not at all to rarely	not at all to rarely	not at all to rarely	not at all to rarely	not at all to rarely	not at all to rarely	not at all to rarely	most days to daily
230	[20,25)	Second trimester	0	Secondary	Daily wage	Married	Self	TRUE	3000	4	most days to daily	not at all to rarely	not at all to rarely	not at all to rarely	most days to daily	not at all to rarely	1	1	1	TRUE	TRUE	TRUE	Flush toilet	TRUE	TRUE	TRUE	TRUE	FALSE	TRUE	FALSE	FALSE	FALSE	FALSE	FALSE	FALSE	FALSE	FALSE	TRUE	not at all to rarely	not at all to rarely	not at all to rarely	not at all to rarely	not at all to rarely	not at all to rarely	most days to daily	most days to daily	most days to daily	not at all to rarely	not at all to rarely
231	[25,30)	Third trimester	1	Primary or less	Homemaker(housewife)	Married	Husband, Ex Husband, Boyfriend, or Child's Father	TRUE	2200	9	most days to daily	not at all to rarely	not at all to rarely	not at all to rarely	not at all to rarely	not at all to rarely	1	3	1	TRUE	TRUE	TRUE	Flush toilet	TRUE	TRUE	TRUE	TRUE	FALSE	TRUE	TRUE	TRUE	TRUE	FALSE	FALSE	FALSE	FALSE	FALSE	FALSE	some days	not at all to rarely	not at all to rarely	not at all to rarely	not at all to rarely	not at all to rarely	most days to daily	most days to daily	not at all to rarely	not at all to rarely	not at all to rarely
232	[20,25)	Third trimester	2	Secondary	Homemaker(housewife)	Married	Husband, Ex Husband, Boyfriend, or Child's Father	TRUE	2500	15	some days	not at all to rarely	not at all to rarely	not at all to rarely	most days to daily	not at all to rarely	1	3	1	TRUE	TRUE	TRUE	Flush toilet	TRUE	TRUE	TRUE	TRUE	TRUE	TRUE	TRUE	FALSE	FALSE	TRUE	FALSE	FALSE	FALSE	FALSE	FALSE	not at all to rarely	not at all to rarely	not at all to rarely	not at all to rarely	some days	some days	not at all to rarely	not at all to rarely	some days	not at all to rarely	not at all to rarely
233	[30,35)	Third trimester	≥3	Secondary	Small business	Married	Husband, Ex Husband, Boyfriend, or Child's Father	FALSE	NA	120	most days to daily	not at all to rarely	not at all to rarely	not at all to rarely	most days to daily	not at all to rarely	1	5	1	TRUE	TRUE	TRUE	Flush toilet	TRUE	TRUE	TRUE	TRUE	FALSE	FALSE	FALSE	TRUE	TRUE	TRUE	FALSE	FALSE	FALSE	FALSE	FALSE	most days to daily	not at all to rarely	not at all to rarely	not at all to rarely	not at all to rarely	most days to daily	most days to daily	most days to daily	not at all to rarely	not at all to rarely	most days to daily
234	[25,30)	Second trimester	2	Primary or less	Homemaker(housewife)	Married	Husband, Ex Husband, Boyfriend, or Child's Father	TRUE	2500	108	some days	not at all to rarely	not at all to rarely	not at all to rarely	most days to daily	not at all to rarely	1	4	1	TRUE	TRUE	TRUE	Flush toilet	FALSE	TRUE	TRUE	TRUE	FALSE	FALSE	FALSE	FALSE	FALSE	FALSE	FALSE	FALSE	FALSE	FALSE	TRUE	not at all to rarely	most days to daily	not at all to rarely	not at all to rarely	some days	some days	not at all to rarely	most days to daily	most days to daily	not at all to rarely	not at all to rarely
235	[20,25)	Third trimester	1	Secondary	Homemaker(housewife)	Married	Husband, Ex Husband, Boyfriend, or Child's Father	TRUE	2700	11	not at all to rarely	not at all to rarely	not at all to rarely	not at all to rarely	most days to daily	not at all to rarely	1	3	1	TRUE	TRUE	TRUE	Flush toilet	TRUE	TRUE	TRUE	TRUE	FALSE	TRUE	FALSE	FALSE	TRUE	FALSE	FALSE	TRUE	FALSE	FALSE	FALSE	not at all to rarely	not at all to rarely	not at all to rarely	not at all to rarely	not at all to rarely	not at all to rarely	most days to daily	some days	most days to daily	not at all to rarely	most days to daily
236	[18,20)	Second trimester	0	Secondary	None	Never married, single	Husband, Ex Husband, Boyfriend, or Child's Father	FALSE	NA	5	some days	not at all to rarely	not at all to rarely	not at all to rarely	most days to daily	not at all to rarely	1	3	1	TRUE	TRUE	TRUE	Flush toilet	TRUE	TRUE	TRUE	FALSE	FALSE	TRUE	FALSE	TRUE	FALSE	TRUE	FALSE	TRUE	FALSE	FALSE	FALSE	not at all to rarely	not at all to rarely	not at all to rarely	most days to daily	not at all to rarely	not at all to rarely	most days to daily	not at all to rarely	not at all to rarely	not at all to rarely	not at all to rarely
237	[30,35)	Second trimester	2	Secondary	Small business	Married	Husband, Ex Husband, Boyfriend, or Child's Father	TRUE	5000	2	not at all to rarely	most days to daily	not at all to rarely	not at all to rarely	some days	not at all to rarely	2	2	≥2	TRUE	TRUE	TRUE	Flush toilet	TRUE	TRUE	TRUE	TRUE	FALSE	TRUE	FALSE	TRUE	TRUE	FALSE	FALSE	FALSE	FALSE	FALSE	FALSE	not at all to rarely	not at all to rarely	not at all to rarely	not at all to rarely	most days to daily	most days to daily	most days to daily	most days to daily	most days to daily	not at all to rarely	most days to daily
238	[20,25)	Second trimester	0	Vocational or College/University	Monthly salary	Married	Husband, Ex Husband, Boyfriend, or Child's Father	TRUE	4500	12	not at all to rarely	not at all to rarely	not at all to rarely	not at all to rarely	most days to daily	not at all to rarely	2	1	≥2	TRUE	TRUE	TRUE	Flush toilet	TRUE	FALSE	TRUE	TRUE	FALSE	FALSE	TRUE	TRUE	TRUE	TRUE	FALSE	FALSE	FALSE	FALSE	FALSE	not at all to rarely	not at all to rarely	not at all to rarely	not at all to rarely	not at all to rarely	most days to daily	most days to daily	most days to daily	most days to daily	not at all to rarely	most days to daily
239	[20,25)	Third trimester	≥3	Primary or less	Homemaker(housewife)	Married	Husband, Ex Husband, Boyfriend, or Child's Father	TRUE	2400	108	some days	not at all to rarely	not at all to rarely	not at all to rarely	most days to daily	not at all to rarely	1	4	1	TRUE	TRUE	TRUE	Flush toilet	FALSE	TRUE	TRUE	TRUE	FALSE	TRUE	FALSE	FALSE	FALSE	FALSE	FALSE	TRUE	FALSE	FALSE	FALSE	not at all to rarely	not at all to rarely	not at all to rarely	not at all to rarely	not at all to rarely	not at all to rarely	most days to daily	most days to daily	most days to daily	not at all to rarely	not at all to rarely
240	[25,30)	Third trimester	1	Secondary	Small business	Never married, single	Self	TRUE	3500	12	not at all to rarely	not at all to rarely	not at all to rarely	not at all to rarely	most days to daily	not at all to rarely	1	2	1	TRUE	TRUE	TRUE	Flush toilet	TRUE	TRUE	TRUE	TRUE	FALSE	TRUE	FALSE	FALSE	FALSE	FALSE	FALSE	FALSE	FALSE	FALSE	TRUE	not at all to rarely	not at all to rarely	not at all to rarely	not at all to rarely	not at all to rarely	not at all to rarely	most days to daily	most days to daily	most days to daily	not at all to rarely	not at all to rarely
241	[20,25)	Second trimester	0	Secondary	Homemaker(housewife)	Never married, single	Parent	TRUE	2000	120	most days to daily	most days to daily	not at all to rarely	some days	not at all to rarely	not at all to rarely	≥3	1.33333333333333	≥2	TRUE	TRUE	TRUE	Flush toilet	TRUE	FALSE	TRUE	TRUE	TRUE	FALSE	FALSE	TRUE	TRUE	FALSE	TRUE	FALSE	FALSE	FALSE	FALSE	not at all to rarely	not at all to rarely	not at all to rarely	not at all to rarely	not at all to rarely	most days to daily	most days to daily	most days to daily	most days to daily	not at all to rarely	not at all to rarely
242	[20,25)	Second trimester	0	Secondary	Monthly salary	Never married, single	Self	TRUE	2500	1	not at all to rarely	not at all to rarely	not at all to rarely	not at all to rarely	most days to daily	not at all to rarely	1	1	1	TRUE	TRUE	TRUE	Flush toilet	TRUE	TRUE	TRUE	TRUE	FALSE	TRUE	FALSE	TRUE	FALSE	TRUE	FALSE	TRUE	FALSE	FALSE	FALSE	not at all to rarely	not at all to rarely	not at all to rarely	not at all to rarely	not at all to rarely	not at all to rarely	most days to daily	most days to daily	not at all to rarely	not at all to rarely	not at all to rarely
243	[25,30)	Second trimester	1	Secondary	Daily wage	Married	Husband, Ex Husband, Boyfriend, or Child's Father	FALSE	NA	1	not at all to rarely	some days	not at all to rarely	not at all to rarely	most days to daily	not at all to rarely	2	1.5	≥2	TRUE	TRUE	TRUE	Flush toilet	TRUE	TRUE	TRUE	TRUE	FALSE	TRUE	FALSE	TRUE	FALSE	FALSE	FALSE	FALSE	FALSE	FALSE	FALSE	not at all to rarely	not at all to rarely	not at all to rarely	not at all to rarely	some days	not at all to rarely	most days to daily	most days to daily	some days	not at all to rarely	not at all to rarely
244	[30,35)	Third trimester	1	Secondary	Homemaker(housewife)	Married	Husband, Ex Husband, Boyfriend, or Child's Father	TRUE	4000	24	not at all to rarely	some days	not at all to rarely	not at all to rarely	most days to daily	not at all to rarely	2	1	≥2	TRUE	TRUE	TRUE	Flush toilet	TRUE	TRUE	TRUE	TRUE	TRUE	TRUE	FALSE	FALSE	TRUE	FALSE	FALSE	FALSE	FALSE	FALSE	FALSE	some days	not at all to rarely	not at all to rarely	most days to daily	some days	not at all to rarely	some days	not at all to rarely	some days	not at all to rarely	most days to daily
245	[25,30)	Third trimester	2	Primary or less	Homemaker(housewife)	Married	Husband, Ex Husband, Boyfriend, or Child's Father	FALSE	NA	84	not at all to rarely	not at all to rarely	not at all to rarely	not at all to rarely	not at all to rarely	not at all to rarely	1	4	1	TRUE	TRUE	TRUE	Flush toilet	TRUE	TRUE	TRUE	TRUE	FALSE	TRUE	FALSE	TRUE	TRUE	FALSE	FALSE	FALSE	FALSE	FALSE	FALSE	not at all to rarely	not at all to rarely	not at all to rarely	not at all to rarely	not at all to rarely	most days to daily	most days to daily	most days to daily	some days	not at all to rarely	most days to daily
246	[20,25)	Third trimester	1	Secondary	Homemaker(housewife)	Married	Husband, Ex Husband, Boyfriend, or Child's Father	TRUE	4000	36	some days	not at all to rarely	not at all to rarely	not at all to rarely	most days to daily	not at all to rarely	2	1.5	≥2	TRUE	TRUE	TRUE	Flush toilet	TRUE	TRUE	TRUE	TRUE	FALSE	FALSE	TRUE	FALSE	FALSE	FALSE	FALSE	FALSE	FALSE	FALSE	TRUE	not at all to rarely	not at all to rarely	not at all to rarely	not at all to rarely	not at all to rarely	not at all to rarely	most days to daily	most days to daily	most days to daily	not at all to rarely	not at all to rarely
247	[20,25)	Second trimester	1	Secondary	Monthly salary	Never married, single	Self	TRUE	3000	8	most days to daily	not at all to rarely	not at all to rarely	not at all to rarely	not at all to rarely	not at all to rarely	1	2	1	TRUE	TRUE	TRUE	Flush toilet	TRUE	TRUE	TRUE	TRUE	TRUE	TRUE	FALSE	TRUE	TRUE	FALSE	FALSE	FALSE	FALSE	FALSE	FALSE	not at all to rarely	not at all to rarely	not at all to rarely	most days to daily	not at all to rarely	most days to daily	most days to daily	most days to daily	some days	not at all to rarely	not at all to rarely
248	[25,30)	Third trimester	≥3	Secondary	Homemaker(housewife)	Married	Husband, Ex Husband, Boyfriend, or Child's Father	TRUE	6000	36	not at all to rarely	not at all to rarely	not at all to rarely	not at all to rarely	most days to daily	not at all to rarely	≥3	1.66666666666667	≥2	TRUE	TRUE	TRUE	Flush toilet	TRUE	FALSE	TRUE	TRUE	FALSE	FALSE	TRUE	FALSE	FALSE	FALSE	FALSE	FALSE	FALSE	FALSE	TRUE	not at all to rarely	not at all to rarely	not at all to rarely	not at all to rarely	not at all to rarely	not at all to rarely	some days	some days	most days to daily	not at all to rarely	not at all to rarely
249	[25,30)	Third trimester	1	Secondary	Daily wage	Married	Husband, Ex Husband, Boyfriend, or Child's Father	TRUE	3500	36	not at all to rarely	not at all to rarely	not at all to rarely	not at all to rarely	most days to daily	not at all to rarely	2	1.5	≥2	TRUE	TRUE	TRUE	Flush toilet	TRUE	TRUE	TRUE	TRUE	FALSE	TRUE	FALSE	TRUE	TRUE	TRUE	FALSE	FALSE	FALSE	FALSE	FALSE	not at all to rarely	not at all to rarely	not at all to rarely	not at all to rarely	not at all to rarely	most days to daily	most days to daily	most days to daily	not at all to rarely	not at all to rarely	some days
250	[20,25)	Second trimester	1	Secondary	None	Married	Husband, Ex Husband, Boyfriend, or Child's Father	TRUE	3500	24	some days	not at all to rarely	not at all to rarely	not at all to rarely	most days to daily	not at all to rarely	1	3	1	TRUE	TRUE	TRUE	Flush toilet	TRUE	TRUE	TRUE	TRUE	FALSE	FALSE	FALSE	FALSE	FALSE	FALSE	FALSE	FALSE	FALSE	FALSE	TRUE	not at all to rarely	not at all to rarely	not at all to rarely	not at all to rarely	not at all to rarely	not at all to rarely	most days to daily	most days to daily	most days to daily	not at all to rarely	not at all to rarely
251	[35,40]	Third trimester	1	Vocational or College/University	Homemaker(housewife)	Married	Husband, Ex Husband, Boyfriend, or Child's Father	TRUE	6500	36	not at all to rarely	not at all to rarely	not at all to rarely	not at all to rarely	most days to daily	not at all to rarely	1	3	≥2	TRUE	FALSE	TRUE	Flush toilet	TRUE	FALSE	TRUE	FALSE	FALSE	TRUE	FALSE	FALSE	FALSE	FALSE	FALSE	TRUE	TRUE	FALSE	FALSE	most days to daily	not at all to rarely	not at all to rarely	not at all to rarely	not at all to rarely	not at all to rarely	most days to daily	most days to daily	most days to daily	most days to daily	most days to daily
252	[30,35)	Second trimester	2	Secondary	Daily wage	Divorced, separated, widowed	Self	TRUE	2000	36	most days to daily	not at all to rarely	not at all to rarely	not at all to rarely	not at all to rarely	not at all to rarely	1	3	0	TRUE	TRUE	TRUE	Flush toilet	TRUE	TRUE	FALSE	TRUE	FALSE	TRUE	FALSE	TRUE	FALSE	TRUE	FALSE	FALSE	TRUE	FALSE	FALSE	not at all to rarely	not at all to rarely	not at all to rarely	most days to daily	most days to daily	most days to daily	most days to daily	most days to daily	most days to daily	most days to daily	not at all to rarely
253	[25,30)	Second trimester	0	Secondary	Homemaker(housewife)	Married	Husband, Ex Husband, Boyfriend, or Child's Father	FALSE	NA	5	not at all to rarely	not at all to rarely	not at all to rarely	not at all to rarely	most days to daily	not at all to rarely	1	2	1	TRUE	TRUE	TRUE	Flush toilet	FALSE	TRUE	FALSE	TRUE	FALSE	TRUE	FALSE	TRUE	FALSE	FALSE	FALSE	FALSE	FALSE	FALSE	FALSE	not at all to rarely	not at all to rarely	not at all to rarely	not at all to rarely	not at all to rarely	not at all to rarely	most days to daily	most days to daily	most days to daily	not at all to rarely	not at all to rarely
254	[20,25)	Second trimester	1	Secondary	Daily wage	Married	Husband, Ex Husband, Boyfriend, or Child's Father	TRUE	5500	36	most days to daily	not at all to rarely	not at all to rarely	some days	not at all to rarely	not at all to rarely	2	2.5	≥2	TRUE	TRUE	TRUE	Flush toilet	FALSE	TRUE	TRUE	TRUE	FALSE	TRUE	FALSE	FALSE	FALSE	FALSE	FALSE	FALSE	FALSE	FALSE	TRUE	not at all to rarely	not at all to rarely	not at all to rarely	not at all to rarely	most days to daily	not at all to rarely	not at all to rarely	most days to daily	some days	not at all to rarely	not at all to rarely
255	[20,25)	Third trimester	2	Primary or less	Homemaker(housewife)	Married	Husband, Ex Husband, Boyfriend, or Child's Father	TRUE	2500	5	most days to daily	not at all to rarely	not at all to rarely	not at all to rarely	not at all to rarely	not at all to rarely	1	4	1	TRUE	TRUE	TRUE	Flush toilet	TRUE	FALSE	TRUE	FALSE	TRUE	FALSE	FALSE	TRUE	FALSE	FALSE	FALSE	FALSE	FALSE	FALSE	FALSE	not at all to rarely	not at all to rarely	not at all to rarely	not at all to rarely	not at all to rarely	not at all to rarely	most days to daily	most days to daily	not at all to rarely	not at all to rarely	not at all to rarely
256	[20,25)	Third trimester	2	Primary or less	Homemaker(housewife)	Married	Husband, Ex Husband, Boyfriend, or Child's Father	TRUE	2500	25	most days to daily	not at all to rarely	not at all to rarely	not at all to rarely	not at all to rarely	not at all to rarely	1	3	1	TRUE	TRUE	TRUE	Flush toilet	TRUE	TRUE	TRUE	TRUE	FALSE	TRUE	TRUE	FALSE	TRUE	FALSE	FALSE	FALSE	FALSE	FALSE	FALSE	not at all to rarely	not at all to rarely	not at all to rarely	not at all to rarely	not at all to rarely	not at all to rarely	most days to daily	not at all to rarely	some days	not at all to rarely	most days to daily
257	[20,25)	Second trimester	1	Vocational or College/University	Monthly salary	Married	Husband, Ex Husband, Boyfriend, or Child's Father	TRUE	3500	12	not at all to rarely	not at all to rarely	not at all to rarely	not at all to rarely	most days to daily	not at all to rarely	1	2	1	TRUE	TRUE	TRUE	Flush toilet	TRUE	TRUE	TRUE	TRUE	FALSE	TRUE	TRUE	FALSE	TRUE	FALSE	FALSE	FALSE	FALSE	FALSE	FALSE	not at all to rarely	not at all to rarely	not at all to rarely	not at all to rarely	not at all to rarely	not at all to rarely	most days to daily	most days to daily	most days to daily	not at all to rarely	most days to daily
258	[30,35)	Second trimester	1	Vocational or College/University	Monthly salary	Married	Husband, Ex Husband, Boyfriend, or Child's Father	FALSE	NA	7	some days	not at all to rarely	not at all to rarely	not at all to rarely	not at all to rarely	some days	1	3	1	TRUE	TRUE	TRUE	Flush toilet	TRUE	TRUE	TRUE	TRUE	FALSE	TRUE	FALSE	TRUE	TRUE	TRUE	FALSE	FALSE	FALSE	FALSE	FALSE	not at all to rarely	not at all to rarely	not at all to rarely	some days	not at all to rarely	most days to daily	most days to daily	some days	some days	not at all to rarely	some days
259	[25,30)	Third trimester	2	Secondary	Homemaker(housewife)	Married	Husband, Ex Husband, Boyfriend, or Child's Father	TRUE	3000	9	not at all to rarely	some days	not at all to rarely	most days to daily	not at all to rarely	not at all to rarely	1	3	1	TRUE	TRUE	TRUE	Flush toilet	TRUE	FALSE	TRUE	TRUE	TRUE	TRUE	FALSE	FALSE	FALSE	FALSE	FALSE	FALSE	FALSE	FALSE	TRUE	not at all to rarely	not at all to rarely	not at all to rarely	not at all to rarely	some days	some days	most days to daily	most days to daily	some days	not at all to rarely	not at all to rarely
260	[30,35)	Third trimester	2	Primary or less	Homemaker(housewife)	Married	Husband, Ex Husband, Boyfriend, or Child's Father	TRUE	4500	24	not at all to rarely	not at all to rarely	not at all to rarely	not at all to rarely	most days to daily	some days	2	2	≥2	TRUE	FALSE	TRUE	Flush toilet	TRUE	TRUE	TRUE	TRUE	FALSE	TRUE	TRUE	TRUE	TRUE	FALSE	FALSE	FALSE	FALSE	FALSE	FALSE	not at all to rarely	not at all to rarely	not at all to rarely	not at all to rarely	not at all to rarely	not at all to rarely	most days to daily	most days to daily	most days to daily	not at all to rarely	most days to daily
261	[30,35)	Third trimester	1	Secondary	Small business	Married	Husband, Ex Husband, Boyfriend, or Child's Father	FALSE	NA	60	not at all to rarely	some days	not at all to rarely	not at all to rarely	most days to daily	not at all to rarely	2	1.5	1	TRUE	TRUE	TRUE	Flush toilet	TRUE	TRUE	FALSE	TRUE	FALSE	TRUE	FALSE	TRUE	TRUE	TRUE	TRUE	FALSE	FALSE	FALSE	FALSE	not at all to rarely	not at all to rarely	not at all to rarely	not at all to rarely	not at all to rarely	most days to daily	most days to daily	most days to daily	some days	not at all to rarely	most days to daily
262	[25,30)	Third trimester	1	Primary or less	Homemaker(housewife)	Married	Husband, Ex Husband, Boyfriend, or Child's Father	FALSE	NA	60	not at all to rarely	not at all to rarely	not at all to rarely	not at all to rarely	most days to daily	not at all to rarely	2	1.5	≥2	TRUE	TRUE	TRUE	Flush toilet	TRUE	TRUE	TRUE	TRUE	FALSE	TRUE	TRUE	TRUE	TRUE	FALSE	FALSE	FALSE	FALSE	FALSE	FALSE	not at all to rarely	not at all to rarely	not at all to rarely	some days	not at all to rarely	most days to daily	most days to daily	most days to daily	not at all to rarely	not at all to rarely	most days to daily
263	[20,25)	Second trimester	0	Secondary	None	Married	Husband, Ex Husband, Boyfriend, or Child's Father	TRUE	2500	5	not at all to rarely	not at all to rarely	not at all to rarely	not at all to rarely	most days to daily	not at all to rarely	1	2	1	TRUE	TRUE	TRUE	Flush toilet	TRUE	FALSE	TRUE	TRUE	TRUE	TRUE	TRUE	FALSE	FALSE	TRUE	FALSE	FALSE	FALSE	FALSE	FALSE	not at all to rarely	not at all to rarely	not at all to rarely	not at all to rarely	not at all to rarely	not at all to rarely	most days to daily	most days to daily	not at all to rarely	not at all to rarely	not at all to rarely
264	[18,20)	Third trimester	0	Secondary	None	Never married, single	Other relative	TRUE	2500	14	most days to daily	not at all to rarely	not at all to rarely	not at all to rarely	not at all to rarely	not at all to rarely	1	4	1	TRUE	TRUE	TRUE	Flush toilet	TRUE	TRUE	TRUE	TRUE	FALSE	TRUE	FALSE	FALSE	FALSE	FALSE	FALSE	FALSE	FALSE	FALSE	TRUE	not at all to rarely	not at all to rarely	not at all to rarely	not at all to rarely	not at all to rarely	not at all to rarely	most days to daily	most days to daily	most days to daily	not at all to rarely	not at all to rarely
265	[25,30)	Second trimester	2	Secondary	Homemaker(housewife)	Married	Husband, Ex Husband, Boyfriend, or Child's Father	TRUE	4500	54	some days	not at all to rarely	not at all to rarely	some days	most days to daily	not at all to rarely	2	2	≥2	TRUE	TRUE	TRUE	Flush toilet	TRUE	TRUE	TRUE	FALSE	TRUE	TRUE	TRUE	FALSE	TRUE	TRUE	TRUE	FALSE	FALSE	FALSE	FALSE	most days to daily	not at all to rarely	not at all to rarely	some days	some days	most days to daily	most days to daily	most days to daily	some days	not at all to rarely	most days to daily
266	[35,40]	Second trimester	≥3	Primary or less	Homemaker(housewife)	Married	Husband, Ex Husband, Boyfriend, or Child's Father	TRUE	5000	12	most days to daily	not at all to rarely	not at all to rarely	not at all to rarely	most days to daily	not at all to rarely	2	3.5	≥2	TRUE	TRUE	TRUE	Flush toilet	TRUE	FALSE	TRUE	FALSE	TRUE	TRUE	FALSE	TRUE	TRUE	FALSE	FALSE	TRUE	FALSE	FALSE	FALSE	not at all to rarely	not at all to rarely	not at all to rarely	some days	not at all to rarely	most days to daily	most days to daily	most days to daily	not at all to rarely	not at all to rarely	not at all to rarely
267	[25,30)	Third trimester	2	Secondary	Homemaker(housewife)	Married	Husband, Ex Husband, Boyfriend, or Child's Father	TRUE	6500	16	not at all to rarely	not at all to rarely	not at all to rarely	not at all to rarely	most days to daily	not at all to rarely	2	1.5	≥2	TRUE	TRUE	TRUE	Flush toilet	TRUE	FALSE	TRUE	TRUE	FALSE	TRUE	TRUE	TRUE	TRUE	TRUE	TRUE	FALSE	FALSE	TRUE	FALSE	some days	not at all to rarely	not at all to rarely	some days	not at all to rarely	most days to daily	most days to daily	most days to daily	some days	not at all to rarely	some days
268	[20,25)	Second trimester	1	Secondary	Homemaker(housewife)	Married	Husband, Ex Husband, Boyfriend, or Child's Father	TRUE	3000	3	some days	not at all to rarely	not at all to rarely	not at all to rarely	most days to daily	not at all to rarely	1	5	1	FALSE	TRUE	TRUE	Flush toilet	TRUE	TRUE	TRUE	TRUE	TRUE	FALSE	FALSE	FALSE	FALSE	FALSE	FALSE	FALSE	FALSE	FALSE	TRUE	not at all to rarely	not at all to rarely	not at all to rarely	some days	not at all to rarely	not at all to rarely	not at all to rarely	not at all to rarely	most days to daily	not at all to rarely	not at all to rarely
269	[20,25)	Second trimester	0	Vocational or College/University	None	Never married, single	Parent	TRUE	5500	60	not at all to rarely	not at all to rarely	not at all to rarely	not at all to rarely	most days to daily	not at all to rarely	2	1.5	≥2	TRUE	TRUE	TRUE	Flush toilet	TRUE	TRUE	TRUE	TRUE	TRUE	FALSE	FALSE	TRUE	FALSE	FALSE	FALSE	TRUE	FALSE	FALSE	FALSE	not at all to rarely	not at all to rarely	not at all to rarely	most days to daily	not at all to rarely	not at all to rarely	most days to daily	most days to daily	most days to daily	not at all to rarely	most days to daily
270	[25,30)	Second trimester	2	Secondary	Homemaker(housewife)	Married	Husband, Ex Husband, Boyfriend, or Child's Father	TRUE	3000	5	some days	not at all to rarely	not at all to rarely	not at all to rarely	most days to daily	not at all to rarely	1	4	1	TRUE	TRUE	TRUE	Flush toilet	TRUE	FALSE	TRUE	TRUE	TRUE	TRUE	TRUE	TRUE	FALSE	FALSE	FALSE	FALSE	FALSE	TRUE	FALSE	not at all to rarely	not at all to rarely	not at all to rarely	some days	not at all to rarely	most days to daily	most days to daily	most days to daily	some days	not at all to rarely	not at all to rarely
271	[30,35)	First trimester	≥3	Primary or less	Daily wage	Married	Husband, Ex Husband, Boyfriend, or Child's Father	TRUE	2000	36	most days to daily	not at all to rarely	not at all to rarely	not at all to rarely	not at all to rarely	not at all to rarely	1	5	1	TRUE	TRUE	TRUE	Flush toilet	TRUE	TRUE	TRUE	TRUE	FALSE	TRUE	FALSE	FALSE	FALSE	FALSE	FALSE	FALSE	FALSE	FALSE	TRUE	not at all to rarely	not at all to rarely	not at all to rarely	not at all to rarely	not at all to rarely	not at all to rarely	most days to daily	most days to daily	not at all to rarely	not at all to rarely	not at all to rarely
272	[20,25)	Second trimester	0	Secondary	Homemaker(housewife)	Married	Husband, Ex Husband, Boyfriend, or Child's Father	TRUE	3400	13	not at all to rarely	not at all to rarely	not at all to rarely	not at all to rarely	most days to daily	not at all to rarely	1	2	1	TRUE	TRUE	TRUE	Flush toilet	TRUE	TRUE	TRUE	TRUE	FALSE	TRUE	FALSE	FALSE	TRUE	FALSE	FALSE	FALSE	FALSE	FALSE	FALSE	some days	not at all to rarely	not at all to rarely	not at all to rarely	not at all to rarely	most days to daily	some days	some days	not at all to rarely	not at all to rarely	most days to daily
273	[20,25)	Third trimester	0	Vocational or College/University	Homemaker(housewife)	Married	Husband, Ex Husband, Boyfriend, or Child's Father	FALSE	NA	24	not at all to rarely	not at all to rarely	not at all to rarely	not at all to rarely	most days to daily	not at all to rarely	1	2	1	TRUE	TRUE	TRUE	Flush toilet	TRUE	TRUE	TRUE	TRUE	FALSE	TRUE	FALSE	TRUE	TRUE	TRUE	TRUE	FALSE	FALSE	FALSE	FALSE	some days	not at all to rarely	not at all to rarely	not at all to rarely	not at all to rarely	some days	most days to daily	most days to daily	some days	not at all to rarely	most days to daily
274	[25,30)	Third trimester	0	Secondary	Homemaker(housewife)	Married	Husband, Ex Husband, Boyfriend, or Child's Father	TRUE	2000	1	not at all to rarely	most days to daily	not at all to rarely	not at all to rarely	not at all to rarely	not at all to rarely	1	2	1	TRUE	TRUE	TRUE	Flush toilet	TRUE	TRUE	TRUE	TRUE	FALSE	FALSE	FALSE	FALSE	FALSE	FALSE	FALSE	TRUE	FALSE	FALSE	FALSE	not at all to rarely	not at all to rarely	not at all to rarely	not at all to rarely	some days	not at all to rarely	most days to daily	most days to daily	most days to daily	not at all to rarely	not at all to rarely
275	[30,35)	Third trimester	1	Secondary	Small business	Married	Husband, Ex Husband, Boyfriend, or Child's Father	TRUE	6500	5	some days	not at all to rarely	not at all to rarely	not at all to rarely	most days to daily	not at all to rarely	2	1.5	≥2	TRUE	TRUE	TRUE	Flush toilet	TRUE	FALSE	TRUE	TRUE	TRUE	TRUE	FALSE	TRUE	FALSE	FALSE	FALSE	FALSE	FALSE	FALSE	FALSE	not at all to rarely	not at all to rarely	not at all to rarely	some days	not at all to rarely	most days to daily	some days	most days to daily	some days	not at all to rarely	not at all to rarely
276	[20,25)	Second trimester	1	Secondary	Homemaker(housewife)	Married	Husband, Ex Husband, Boyfriend, or Child's Father	TRUE	2500	1	most days to daily	not at all to rarely	not at all to rarely	not at all to rarely	not at all to rarely	not at all to rarely	1	2	1	TRUE	TRUE	TRUE	Flush toilet	TRUE	TRUE	TRUE	TRUE	FALSE	TRUE	FALSE	TRUE	FALSE	FALSE	FALSE	TRUE	FALSE	FALSE	FALSE	not at all to rarely	not at all to rarely	not at all to rarely	some days	not at all to rarely	most days to daily	most days to daily	some days	some days	not at all to rarely	not at all to rarely
277	[25,30)	Second trimester	1	Vocational or College/University	Homemaker(housewife)	Married	Husband, Ex Husband, Boyfriend, or Child's Father	TRUE	2500	1	not at all to rarely	not at all to rarely	not at all to rarely	not at all to rarely	most days to daily	not at all to rarely	1	2	1	TRUE	TRUE	TRUE	Flush toilet	TRUE	TRUE	TRUE	TRUE	FALSE	FALSE	TRUE	TRUE	TRUE	FALSE	FALSE	FALSE	FALSE	FALSE	FALSE	not at all to rarely	not at all to rarely	not at all to rarely	not at all to rarely	not at all to rarely	not at all to rarely	not at all to rarely	not at all to rarely	not at all to rarely	not at all to rarely	not at all to rarely
278	[20,25)	Second trimester	1	Primary or less	Homemaker(housewife)	Married	Husband, Ex Husband, Boyfriend, or Child's Father	TRUE	2000	48	not at all to rarely	not at all to rarely	not at all to rarely	not at all to rarely	most days to daily	not at all to rarely	1	2	1	TRUE	TRUE	TRUE	Flush toilet	TRUE	TRUE	TRUE	TRUE	FALSE	FALSE	FALSE	FALSE	FALSE	FALSE	FALSE	FALSE	FALSE	FALSE	TRUE	not at all to rarely	not at all to rarely	not at all to rarely	not at all to rarely	not at all to rarely	not at all to rarely	some days	not at all to rarely	not at all to rarely	not at all to rarely	some days
279	[20,25)	Second trimester	1	Secondary	Homemaker(housewife)	Married	Husband, Ex Husband, Boyfriend, or Child's Father	TRUE	7000	24	not at all to rarely	not at all to rarely	not at all to rarely	not at all to rarely	most days to daily	not at all to rarely	≥3	1	≥2	TRUE	TRUE	TRUE	Flush toilet	TRUE	TRUE	TRUE	TRUE	FALSE	TRUE	FALSE	FALSE	FALSE	FALSE	FALSE	FALSE	FALSE	FALSE	TRUE	not at all to rarely	not at all to rarely	not at all to rarely	not at all to rarely	not at all to rarely	not at all to rarely	most days to daily	most days to daily	most days to daily	not at all to rarely	not at all to rarely
280	[30,35)	Second trimester	≥3	Primary or less	Daily wage	Never married, single	Self	TRUE	3000	1	not at all to rarely	not at all to rarely	not at all to rarely	not at all to rarely	most days to daily	not at all to rarely	1	2	1	TRUE	TRUE	TRUE	Flush toilet	FALSE	TRUE	TRUE	TRUE	FALSE	FALSE	FALSE	TRUE	FALSE	FALSE	FALSE	FALSE	TRUE	FALSE	FALSE	not at all to rarely	not at all to rarely	not at all to rarely	not at all to rarely	not at all to rarely	not at all to rarely	most days to daily	most days to daily	not at all to rarely	not at all to rarely	not at all to rarely
281	[30,35)	Third trimester	≥3	Secondary	Homemaker(housewife)	Married	Husband, Ex Husband, Boyfriend, or Child's Father	TRUE	3000	180	some days	not at all to rarely	not at all to rarely	not at all to rarely	most days to daily	some days	2	2.5	≥2	TRUE	TRUE	TRUE	Flush toilet	TRUE	TRUE	TRUE	TRUE	FALSE	TRUE	TRUE	TRUE	TRUE	FALSE	TRUE	FALSE	FALSE	FALSE	FALSE	some days	not at all to rarely	not at all to rarely	some days	not at all to rarely	some days	some days	some days	most days to daily	not at all to rarely	most days to daily
282	[25,30)	Third trimester	≥3	Primary or less	Homemaker(housewife)	Married	Husband, Ex Husband, Boyfriend, or Child's Father	TRUE	4500	84	not at all to rarely	not at all to rarely	not at all to rarely	not at all to rarely	most days to daily	not at all to rarely	2	3	1	FALSE	TRUE	TRUE	Flush toilet	TRUE	TRUE	TRUE	TRUE	FALSE	TRUE	FALSE	FALSE	FALSE	FALSE	FALSE	FALSE	FALSE	FALSE	TRUE	not at all to rarely	not at all to rarely	not at all to rarely	not at all to rarely	not at all to rarely	not at all to rarely	most days to daily	most days to daily	not at all to rarely	not at all to rarely	not at all to rarely
283	[25,30)	Third trimester	1	Secondary	Small business	Married	Husband, Ex Husband, Boyfriend, or Child's Father	TRUE	1850	1	some days	some days	not at all to rarely	not at all to rarely	most days to daily	not at all to rarely	1	3	0	TRUE	TRUE	TRUE	Flush toilet	TRUE	TRUE	FALSE	TRUE	FALSE	FALSE	FALSE	TRUE	FALSE	FALSE	FALSE	TRUE	TRUE	FALSE	FALSE	some days	some days	not at all to rarely	not at all to rarely	some days	most days to daily	most days to daily	some days	some days	most days to daily	not at all to rarely
284	[20,25)	Third trimester	1	Secondary	Homemaker(housewife)	Married	Husband, Ex Husband, Boyfriend, or Child's Father	TRUE	3000	24	not at all to rarely	not at all to rarely	not at all to rarely	most days to daily	not at all to rarely	not at all to rarely	1	3	1	TRUE	TRUE	TRUE	Flush toilet	TRUE	TRUE	TRUE	TRUE	TRUE	TRUE	FALSE	TRUE	TRUE	FALSE	TRUE	FALSE	FALSE	FALSE	FALSE	some days	not at all to rarely	not at all to rarely	some days	not at all to rarely	most days to daily	most days to daily	most days to daily	some days	not at all to rarely	most days to daily
285	[25,30)	Second trimester	2	Secondary	Homemaker(housewife)	Married	Husband, Ex Husband, Boyfriend, or Child's Father	TRUE	10000	60	not at all to rarely	not at all to rarely	not at all to rarely	not at all to rarely	most days to daily	not at all to rarely	≥3	1	≥2	TRUE	FALSE	TRUE	Flush toilet	TRUE	FALSE	TRUE	FALSE	FALSE	FALSE	TRUE	TRUE	FALSE	FALSE	FALSE	TRUE	FALSE	FALSE	FALSE	not at all to rarely	not at all to rarely	not at all to rarely	not at all to rarely	not at all to rarely	not at all to rarely	most days to daily	most days to daily	most days to daily	not at all to rarely	not at all to rarely
286	[25,30)	Third trimester	1	Secondary	Small business	Married	Husband, Ex Husband, Boyfriend, or Child's Father	TRUE	7300	18	not at all to rarely	not at all to rarely	not at all to rarely	not at all to rarely	most days to daily	not at all to rarely	2	1.5	1	TRUE	TRUE	TRUE	Flush toilet	TRUE	FALSE	TRUE	TRUE	FALSE	FALSE	FALSE	FALSE	TRUE	FALSE	FALSE	FALSE	FALSE	FALSE	FALSE	not at all to rarely	not at all to rarely	not at all to rarely	not at all to rarely	not at all to rarely	not at all to rarely	most days to daily	most days to daily	not at all to rarely	not at all to rarely	not at all to rarely
287	[20,25)	Second trimester	2	Secondary	Homemaker(housewife)	Married	Husband, Ex Husband, Boyfriend, or Child's Father	TRUE	5000	12	not at all to rarely	not at all to rarely	not at all to rarely	most days to daily	not at all to rarely	not at all to rarely	2	1.5	≥2	TRUE	TRUE	TRUE	Flush toilet	TRUE	TRUE	TRUE	TRUE	TRUE	FALSE	FALSE	TRUE	FALSE	FALSE	FALSE	FALSE	FALSE	FALSE	FALSE	not at all to rarely	not at all to rarely	not at all to rarely	some days	not at all to rarely	not at all to rarely	most days to daily	most days to daily	not at all to rarely	not at all to rarely	some days
288	[18,20)	Third trimester	1	Secondary	Homemaker(housewife)	Married	Husband, Ex Husband, Boyfriend, or Child's Father	TRUE	3000	24	not at all to rarely	not at all to rarely	not at all to rarely	not at all to rarely	most days to daily	most days to daily	1	2	1	TRUE	TRUE	TRUE	Flush toilet	TRUE	FALSE	TRUE	TRUE	FALSE	TRUE	FALSE	FALSE	FALSE	FALSE	FALSE	FALSE	FALSE	FALSE	TRUE	not at all to rarely	not at all to rarely	not at all to rarely	not at all to rarely	not at all to rarely	not at all to rarely	not at all to rarely	most days to daily	most days to daily	not at all to rarely	not at all to rarely
289	[20,25)	Second trimester	0	Secondary	Homemaker(housewife)	Married	Husband, Ex Husband, Boyfriend, or Child's Father	TRUE	4500	8	not at all to rarely	not at all to rarely	not at all to rarely	not at all to rarely	most days to daily	not at all to rarely	1	2	1	TRUE	TRUE	TRUE	Flush toilet	TRUE	TRUE	TRUE	TRUE	FALSE	FALSE	FALSE	FALSE	FALSE	FALSE	FALSE	FALSE	FALSE	FALSE	TRUE	not at all to rarely	not at all to rarely	not at all to rarely	not at all to rarely	not at all to rarely	not at all to rarely	most days to daily	most days to daily	most days to daily	not at all to rarely	most days to daily
290	[30,35)	Third trimester	1	Vocational or College/University	Homemaker(housewife)	Married	Husband, Ex Husband, Boyfriend, or Child's Father	TRUE	3000	36	most days to daily	not at all to rarely	not at all to rarely	not at all to rarely	not at all to rarely	not at all to rarely	1	3	1	TRUE	TRUE	TRUE	Flush toilet	TRUE	TRUE	TRUE	TRUE	FALSE	TRUE	TRUE	TRUE	FALSE	FALSE	FALSE	FALSE	FALSE	FALSE	FALSE	not at all to rarely	not at all to rarely	not at all to rarely	not at all to rarely	not at all to rarely	not at all to rarely	some days	most days to daily	most days to daily	not at all to rarely	not at all to rarely
291	[30,35)	Second trimester	≥3	Primary or less	Homemaker(housewife)	Married	Husband, Ex Husband, Boyfriend, or Child's Father	TRUE	5000	72	not at all to rarely	not at all to rarely	not at all to rarely	not at all to rarely	most days to daily	most days to daily	2	2.5	≥2	TRUE	FALSE	TRUE	Flush toilet	TRUE	TRUE	TRUE	TRUE	TRUE	TRUE	FALSE	TRUE	FALSE	TRUE	FALSE	TRUE	FALSE	FALSE	FALSE	not at all to rarely	not at all to rarely	not at all to rarely	some days	not at all to rarely	not at all to rarely	not at all to rarely	not at all to rarely	some days	not at all to rarely	most days to daily
292	[20,25)	Third trimester	0	Vocational or College/University	Monthly salary	Married	Husband, Ex Husband, Boyfriend, or Child's Father	TRUE	9000	14	not at all to rarely	not at all to rarely	not at all to rarely	most days to daily	some days	not at all to rarely	1	2	1	TRUE	TRUE	TRUE	Flush toilet	TRUE	TRUE	TRUE	TRUE	FALSE	TRUE	FALSE	TRUE	FALSE	TRUE	TRUE	FALSE	FALSE	FALSE	FALSE	not at all to rarely	not at all to rarely	not at all to rarely	not at all to rarely	not at all to rarely	some days	most days to daily	most days to daily	some days	not at all to rarely	not at all to rarely
293	[30,35)	First trimester	1	Secondary	Homemaker(housewife)	Married	Husband, Ex Husband, Boyfriend, or Child's Father	TRUE	3000	2	not at all to rarely	not at all to rarely	not at all to rarely	most days to daily	not at all to rarely	not at all to rarely	1	2	1	TRUE	TRUE	TRUE	Flush toilet	FALSE	TRUE	TRUE	TRUE	FALSE	TRUE	FALSE	FALSE	FALSE	FALSE	FALSE	FALSE	FALSE	FALSE	TRUE	not at all to rarely	not at all to rarely	not at all to rarely	not at all to rarely	not at all to rarely	not at all to rarely	some days	some days	most days to daily	not at all to rarely	not at all to rarely
294	[30,35)	Third trimester	2	Primary or less	Small business	Married	Husband, Ex Husband, Boyfriend, or Child's Father	TRUE	4000	36	not at all to rarely	not at all to rarely	not at all to rarely	not at all to rarely	most days to daily	not at all to rarely	2	2	1	TRUE	TRUE	TRUE	Pit latrine	TRUE	FALSE	TRUE	TRUE	FALSE	FALSE	TRUE	TRUE	FALSE	FALSE	FALSE	FALSE	FALSE	FALSE	FALSE	not at all to rarely	not at all to rarely	not at all to rarely	not at all to rarely	not at all to rarely	not at all to rarely	not at all to rarely	not at all to rarely	some days	not at all to rarely	not at all to rarely
295	[20,25)	Third trimester	0	Vocational or College/University	Homemaker(housewife)	Married	Husband, Ex Husband, Boyfriend, or Child's Father	TRUE	7000	6	not at all to rarely	not at all to rarely	not at all to rarely	not at all to rarely	most days to daily	not at all to rarely	2	1	≥2	TRUE	TRUE	TRUE	Flush toilet	TRUE	FALSE	TRUE	FALSE	FALSE	TRUE	FALSE	TRUE	FALSE	FALSE	FALSE	FALSE	FALSE	FALSE	FALSE	some days	not at all to rarely	not at all to rarely	not at all to rarely	not at all to rarely	some days	most days to daily	most days to daily	some days	not at all to rarely	not at all to rarely
296	[20,25)	Third trimester	1	Secondary	Homemaker(housewife)	Married	Husband, Ex Husband, Boyfriend, or Child's Father	TRUE	3500	4	not at all to rarely	not at all to rarely	not at all to rarely	not at all to rarely	most days to daily	not at all to rarely	1	2	1	TRUE	TRUE	TRUE	Flush toilet	TRUE	FALSE	TRUE	TRUE	TRUE	TRUE	FALSE	TRUE	FALSE	FALSE	TRUE	FALSE	FALSE	FALSE	FALSE	most days to daily	not at all to rarely	not at all to rarely	not at all to rarely	not at all to rarely	most days to daily	most days to daily	most days to daily	not at all to rarely	not at all to rarely	not at all to rarely
297	[25,30)	Second trimester	1	Secondary	Daily wage	Married	Husband, Ex Husband, Boyfriend, or Child's Father	TRUE	3500	24	not at all to rarely	not at all to rarely	not at all to rarely	not at all to rarely	most days to daily	not at all to rarely	1	4	1	TRUE	TRUE	FALSE	Flush toilet	TRUE	FALSE	TRUE	FALSE	FALSE	TRUE	FALSE	FALSE	FALSE	FALSE	FALSE	FALSE	FALSE	FALSE	TRUE	not at all to rarely	not at all to rarely	not at all to rarely	not at all to rarely	not at all to rarely	not at all to rarely	most days to daily	most days to daily	most days to daily	not at all to rarely	not at all to rarely
298	[30,35)	Third trimester	2	Primary or less	Daily wage	Married	Husband, Ex Husband, Boyfriend, or Child's Father	TRUE	2270	2	not at all to rarely	not at all to rarely	not at all to rarely	not at all to rarely	most days to daily	not at all to rarely	1	3	1	TRUE	TRUE	TRUE	Flush toilet	FALSE	TRUE	TRUE	FALSE	FALSE	FALSE	FALSE	FALSE	FALSE	FALSE	FALSE	FALSE	FALSE	FALSE	FALSE	not at all to rarely	not at all to rarely	not at all to rarely	not at all to rarely	not at all to rarely	most days to daily	most days to daily	some days	not at all to rarely	not at all to rarely	not at all to rarely
299	[35,40]	Second trimester	2	Secondary	Homemaker(housewife)	Married	Husband, Ex Husband, Boyfriend, or Child's Father	TRUE	5000	21	some days	not at all to rarely	not at all to rarely	most days to daily	some days	not at all to rarely	2	2	≥2	TRUE	TRUE	TRUE	Flush toilet	TRUE	TRUE	TRUE	TRUE	TRUE	FALSE	FALSE	TRUE	TRUE	FALSE	FALSE	FALSE	FALSE	FALSE	FALSE	not at all to rarely	not at all to rarely	not at all to rarely	some days	not at all to rarely	not at all to rarely	not at all to rarely	not at all to rarely	some days	not at all to rarely	some days
300	[25,30)	Third trimester	≥3	Primary or less	Homemaker(housewife)	Married	Husband, Ex Husband, Boyfriend, or Child's Father	TRUE	3000	168	most days to daily	not at all to rarely	not at all to rarely	not at all to rarely	not at all to rarely	some days	2	3.5	≥2	TRUE	TRUE	TRUE	Flush toilet	TRUE	TRUE	FALSE	TRUE	FALSE	TRUE	FALSE	TRUE	TRUE	FALSE	TRUE	FALSE	FALSE	TRUE	FALSE	some days	not at all to rarely	not at all to rarely	some days	not at all to rarely	some days	some days	some days	some days	not at all to rarely	most days to daily
301	[25,30)	Second trimester	1	Secondary	Homemaker(housewife)	Married	Husband, Ex Husband, Boyfriend, or Child's Father	TRUE	3000	6	some days	not at all to rarely	not at all to rarely	not at all to rarely	most days to daily	not at all to rarely	1	3	1	TRUE	TRUE	TRUE	Flush toilet	TRUE	TRUE	TRUE	TRUE	FALSE	TRUE	FALSE	FALSE	FALSE	FALSE	FALSE	FALSE	FALSE	FALSE	TRUE	not at all to rarely	not at all to rarely	not at all to rarely	some days	not at all to rarely	most days to daily	most days to daily	most days to daily	some days	not at all to rarely	not at all to rarely
302	[30,35)	Third trimester	2	Vocational or College/University	Homemaker(housewife)	Married	Husband, Ex Husband, Boyfriend, or Child's Father	TRUE	6000	48	most days to daily	not at all to rarely	not at all to rarely	not at all to rarely	most days to daily	not at all to rarely	2	2	≥2	TRUE	TRUE	TRUE	Flush toilet	FALSE	TRUE	TRUE	TRUE	TRUE	TRUE	FALSE	FALSE	FALSE	FALSE	FALSE	TRUE	FALSE	FALSE	FALSE	not at all to rarely	not at all to rarely	not at all to rarely	some days	most days to daily	most days to daily	some days	most days to daily	some days	not at all to rarely	not at all to rarely
303	[35,40]	Third trimester	≥3	Primary or less	Small business	Married	Husband, Ex Husband, Boyfriend, or Child's Father	TRUE	1500	84	most days to daily	not at all to rarely	not at all to rarely	not at all to rarely	not at all to rarely	not at all to rarely	1	4	1	TRUE	TRUE	TRUE	Flush toilet	TRUE	TRUE	TRUE	TRUE	FALSE	TRUE	FALSE	FALSE	FALSE	FALSE	FALSE	FALSE	FALSE	FALSE	TRUE	not at all to rarely	not at all to rarely	not at all to rarely	not at all to rarely	not at all to rarely	not at all to rarely	most days to daily	most days to daily	most days to daily	not at all to rarely	most days to daily
304	[18,20)	Second trimester	1	Primary or less	Homemaker(housewife)	Married	Husband, Ex Husband, Boyfriend, or Child's Father	TRUE	1300	6	not at all to rarely	not at all to rarely	not at all to rarely	most days to daily	not at all to rarely	not at all to rarely	1	3	1	TRUE	TRUE	TRUE	Flush toilet	TRUE	TRUE	TRUE	TRUE	FALSE	TRUE	FALSE	TRUE	TRUE	FALSE	TRUE	FALSE	FALSE	FALSE	FALSE	most days to daily	not at all to rarely	not at all to rarely	not at all to rarely	not at all to rarely	not at all to rarely	most days to daily	most days to daily	not at all to rarely	not at all to rarely	not at all to rarely
305	[20,25)	Second trimester	1	Secondary	Homemaker(housewife)	Married	Husband, Ex Husband, Boyfriend, or Child's Father	TRUE	5000	1	some days	not at all to rarely	not at all to rarely	some days	most days to daily	not at all to rarely	2	1.5	≥2	TRUE	TRUE	TRUE	Flush toilet	TRUE	TRUE	TRUE	TRUE	FALSE	FALSE	FALSE	FALSE	FALSE	FALSE	FALSE	FALSE	FALSE	FALSE	TRUE	not at all to rarely	not at all to rarely	not at all to rarely	not at all to rarely	not at all to rarely	not at all to rarely	some days	some days	most days to daily	not at all to rarely	not at all to rarely
306	[20,25)	Third trimester	1	Secondary	Homemaker(housewife)	Married	Husband, Ex Husband, Boyfriend, or Child's Father	TRUE	5000	15	some days	not at all to rarely	not at all to rarely	not at all to rarely	most days to daily	not at all to rarely	1	3	1	TRUE	TRUE	TRUE	Flush toilet	TRUE	TRUE	TRUE	TRUE	FALSE	TRUE	FALSE	FALSE	FALSE	FALSE	FALSE	FALSE	FALSE	FALSE	TRUE	not at all to rarely	not at all to rarely	not at all to rarely	not at all to rarely	not at all to rarely	some days	not at all to rarely	not at all to rarely	most days to daily	not at all to rarely	not at all to rarely
307	[30,35)	Third trimester	2	Secondary	Daily wage	Married	Husband, Ex Husband, Boyfriend, or Child's Father	TRUE	5500	72	not at all to rarely	not at all to rarely	not at all to rarely	some days	most days to daily	not at all to rarely	≥3	1.33333333333333	≥2	TRUE	TRUE	TRUE	Flush toilet	TRUE	TRUE	TRUE	TRUE	FALSE	FALSE	TRUE	TRUE	TRUE	FALSE	TRUE	FALSE	FALSE	FALSE	FALSE	not at all to rarely	not at all to rarely	most days to daily	some days	not at all to rarely	most days to daily	most days to daily	some days	some days	not at all to rarely	some days
308	[30,35)	Third trimester	2	Secondary	Small business	Never married, single	Parent	TRUE	6500	60	some days	some days	not at all to rarely	not at all to rarely	most days to daily	not at all to rarely	2	2	≥2	TRUE	TRUE	TRUE	Flush toilet	TRUE	TRUE	TRUE	TRUE	TRUE	TRUE	TRUE	TRUE	TRUE	FALSE	FALSE	FALSE	FALSE	FALSE	FALSE	some days	not at all to rarely	not at all to rarely	not at all to rarely	some days	most days to daily	not at all to rarely	most days to daily	most days to daily	not at all to rarely	most days to daily
309	[35,40]	Second trimester	≥3	Secondary	Small business	Married	Husband, Ex Husband, Boyfriend, or Child's Father	TRUE	4300	144	some days	some days	not at all to rarely	not at all to rarely	most days to daily	not at all to rarely	1	5	1	TRUE	TRUE	TRUE	Flush toilet	TRUE	TRUE	TRUE	TRUE	FALSE	TRUE	TRUE	TRUE	TRUE	FALSE	FALSE	FALSE	FALSE	FALSE	FALSE	not at all to rarely	not at all to rarely	not at all to rarely	some days	some days	not at all to rarely	most days to daily	most days to daily	most days to daily	not at all to rarely	most days to daily
310	[25,30)	Third trimester	2	Secondary	Homemaker(housewife)	Married	Husband, Ex Husband, Boyfriend, or Child's Father	TRUE	4500	72	some days	not at all to rarely	not at all to rarely	not at all to rarely	most days to daily	not at all to rarely	1	4	1	TRUE	TRUE	TRUE	Flush toilet	TRUE	FALSE	TRUE	TRUE	FALSE	TRUE	FALSE	FALSE	FALSE	FALSE	FALSE	FALSE	FALSE	FALSE	TRUE	not at all to rarely	not at all to rarely	not at all to rarely	not at all to rarely	not at all to rarely	not at all to rarely	most days to daily	most days to daily	not at all to rarely	not at all to rarely	most days to daily
311	[20,25)	Third trimester	0	Secondary	Homemaker(housewife)	Married	Husband, Ex Husband, Boyfriend, or Child's Father	TRUE	8000	12	not at all to rarely	some days	not at all to rarely	some days	most days to daily	not at all to rarely	≥3	0.666666666666667	≥2	TRUE	FALSE	TRUE	Flush toilet	TRUE	FALSE	TRUE	TRUE	FALSE	TRUE	FALSE	FALSE	FALSE	FALSE	FALSE	TRUE	FALSE	FALSE	FALSE	not at all to rarely	not at all to rarely	not at all to rarely	not at all to rarely	not at all to rarely	not at all to rarely	some days	some days	not at all to rarely	not at all to rarely	not at all to rarely
312	[20,25)	First trimester	0	Vocational or College/University	Homemaker(housewife)	Never married, single	Parent	TRUE	10000	120	not at all to rarely	not at all to rarely	not at all to rarely	not at all to rarely	most days to daily	not at all to rarely	≥3	1.25	≥2	TRUE	TRUE	TRUE	Flush toilet	TRUE	TRUE	TRUE	FALSE	FALSE	TRUE	TRUE	FALSE	FALSE	FALSE	TRUE	FALSE	FALSE	FALSE	FALSE	not at all to rarely	not at all to rarely	not at all to rarely	some days	not at all to rarely	most days to daily	not at all to rarely	some days	some days	not at all to rarely	some days
313	[30,35)	Third trimester	2	Secondary	Homemaker(housewife)	Married	Husband, Ex Husband, Boyfriend, or Child's Father	FALSE	NA	7	most days to daily	not at all to rarely	not at all to rarely	not at all to rarely	some days	not at all to rarely	2	2	≥2	TRUE	TRUE	TRUE	Flush toilet	TRUE	TRUE	TRUE	FALSE	TRUE	TRUE	FALSE	TRUE	TRUE	FALSE	FALSE	FALSE	FALSE	FALSE	FALSE	not at all to rarely	not at all to rarely	not at all to rarely	not at all to rarely	not at all to rarely	most days to daily	most days to daily	most days to daily	most days to daily	not at all to rarely	most days to daily
314	[20,25)	Third trimester	2	Secondary	Homemaker(housewife)	Married	Husband, Ex Husband, Boyfriend, or Child's Father	TRUE	5500	12	most days to daily	not at all to rarely	not at all to rarely	not at all to rarely	some days	not at all to rarely	2	2	≥2	TRUE	FALSE	TRUE	Flush toilet	TRUE	TRUE	TRUE	TRUE	FALSE	FALSE	TRUE	TRUE	FALSE	FALSE	FALSE	FALSE	FALSE	FALSE	FALSE	not at all to rarely	not at all to rarely	not at all to rarely	not at all to rarely	most days to daily	some days	not at all to rarely	most days to daily	not at all to rarely	not at all to rarely	not at all to rarely
315	[20,25)	Third trimester	1	Secondary	Homemaker(housewife)	Married	Husband, Ex Husband, Boyfriend, or Child's Father	TRUE	2500	2	most days to daily	not at all to rarely	not at all to rarely	not at all to rarely	not at all to rarely	not at all to rarely	1	2	1	TRUE	TRUE	TRUE	Flush toilet	TRUE	TRUE	TRUE	TRUE	FALSE	FALSE	FALSE	FALSE	FALSE	FALSE	FALSE	FALSE	FALSE	FALSE	TRUE	not at all to rarely	not at all to rarely	not at all to rarely	not at all to rarely	not at all to rarely	not at all to rarely	most days to daily	most days to daily	not at all to rarely	not at all to rarely	not at all to rarely
316	[25,30)	Second trimester	0	Primary or less	Homemaker(housewife)	Married	Husband, Ex Husband, Boyfriend, or Child's Father	TRUE	2000	12	most days to daily	not at all to rarely	not at all to rarely	not at all to rarely	not at all to rarely	not at all to rarely	1	2	1	TRUE	TRUE	TRUE	Flush toilet	TRUE	TRUE	TRUE	TRUE	FALSE	TRUE	TRUE	TRUE	TRUE	TRUE	FALSE	FALSE	FALSE	FALSE	FALSE	some days	not at all to rarely	not at all to rarely	not at all to rarely	most days to daily	not at all to rarely	most days to daily	some days	not at all to rarely	not at all to rarely	most days to daily
317	[25,30)	Second trimester	2	Primary or less	None	Married	Husband, Ex Husband, Boyfriend, or Child's Father	TRUE	3000	2	most days to daily	not at all to rarely	not at all to rarely	not at all to rarely	most days to daily	not at all to rarely	1	4	1	TRUE	TRUE	TRUE	Flush toilet	TRUE	TRUE	TRUE	TRUE	FALSE	TRUE	FALSE	FALSE	FALSE	FALSE	FALSE	FALSE	FALSE	FALSE	TRUE	not at all to rarely	not at all to rarely	not at all to rarely	not at all to rarely	not at all to rarely	not at all to rarely	most days to daily	most days to daily	not at all to rarely	not at all to rarely	not at all to rarely
318	[30,35)	Third trimester	≥3	Primary or less	Daily wage	Married	Husband, Ex Husband, Boyfriend, or Child's Father	TRUE	3000	60	most days to daily	not at all to rarely	not at all to rarely	not at all to rarely	not at all to rarely	not at all to rarely	1	5	1	TRUE	TRUE	TRUE	Flush toilet	TRUE	TRUE	TRUE	TRUE	FALSE	TRUE	FALSE	FALSE	TRUE	FALSE	FALSE	FALSE	FALSE	FALSE	FALSE	not at all to rarely	not at all to rarely	not at all to rarely	not at all to rarely	not at all to rarely	not at all to rarely	most days to daily	most days to daily	most days to daily	not at all to rarely	most days to daily
319	[30,35)	Third trimester	≥3	Secondary	Small business	Married	Husband, Ex Husband, Boyfriend, or Child's Father	TRUE	5000	120	some days	not at all to rarely	not at all to rarely	not at all to rarely	most days to daily	not at all to rarely	2	2	≥2	TRUE	TRUE	TRUE	Flush toilet	TRUE	TRUE	TRUE	TRUE	FALSE	TRUE	TRUE	FALSE	FALSE	FALSE	FALSE	TRUE	FALSE	FALSE	FALSE	not at all to rarely	not at all to rarely	not at all to rarely	not at all to rarely	not at all to rarely	not at all to rarely	some days	some days	not at all to rarely	not at all to rarely	not at all to rarely
320	[20,25)	Third trimester	0	Vocational or College/University	Homemaker(housewife)	Married	Husband, Ex Husband, Boyfriend, or Child's Father	FALSE	NA	6	not at all to rarely	not at all to rarely	not at all to rarely	most days to daily	some days	not at all to rarely	≥3	1.33333333333333	≥2	TRUE	TRUE	TRUE	Flush toilet	TRUE	TRUE	TRUE	TRUE	FALSE	TRUE	FALSE	TRUE	FALSE	TRUE	TRUE	FALSE	FALSE	FALSE	FALSE	not at all to rarely	not at all to rarely	not at all to rarely	not at all to rarely	some days	not at all to rarely	most days to daily	most days to daily	most days to daily	not at all to rarely	not at all to rarely
321	[20,25)	Third trimester	1	Primary or less	Homemaker(housewife)	Married	Husband, Ex Husband, Boyfriend, or Child's Father	TRUE	3500	36	not at all to rarely	not at all to rarely	not at all to rarely	not at all to rarely	most days to daily	not at all to rarely	1	3	1	TRUE	FALSE	TRUE	Flush toilet	TRUE	TRUE	TRUE	TRUE	FALSE	FALSE	FALSE	FALSE	FALSE	FALSE	FALSE	FALSE	FALSE	FALSE	TRUE	not at all to rarely	not at all to rarely	not at all to rarely	not at all to rarely	not at all to rarely	not at all to rarely	most days to daily	most days to daily	not at all to rarely	not at all to rarely	not at all to rarely
322	[25,30)	Third trimester	2	Secondary	Homemaker(housewife)	Married	Husband, Ex Husband, Boyfriend, or Child's Father	TRUE	6000	36	some days	not at all to rarely	not at all to rarely	not at all to rarely	most days to daily	not at all to rarely	2	2	≥2	TRUE	TRUE	TRUE	Flush toilet	TRUE	TRUE	TRUE	TRUE	TRUE	TRUE	FALSE	TRUE	TRUE	FALSE	FALSE	FALSE	FALSE	TRUE	FALSE	not at all to rarely	not at all to rarely	not at all to rarely	some days	not at all to rarely	most days to daily	most days to daily	most days to daily	not at all to rarely	not at all to rarely	most days to daily
323	[25,30)	Third trimester	0	Vocational or College/University	Homemaker(housewife)	Married	Husband, Ex Husband, Boyfriend, or Child's Father	FALSE	NA	3	some days	not at all to rarely	not at all to rarely	not at all to rarely	most days to daily	not at all to rarely	2	1	≥2	TRUE	TRUE	TRUE	Flush toilet	TRUE	TRUE	FALSE	TRUE	FALSE	FALSE	FALSE	FALSE	FALSE	FALSE	FALSE	FALSE	FALSE	FALSE	TRUE	not at all to rarely	not at all to rarely	not at all to rarely	some days	not at all to rarely	not at all to rarely	most days to daily	most days to daily	some days	not at all to rarely	not at all to rarely
324	[25,30)	Third trimester	2	Primary or less	Homemaker(housewife)	Married	Husband, Ex Husband, Boyfriend, or Child's Father	TRUE	6000	3	some days	not at all to rarely	not at all to rarely	not at all to rarely	most days to daily	not at all to rarely	2	1.5	≥2	TRUE	TRUE	TRUE	Flush toilet	TRUE	TRUE	TRUE	FALSE	FALSE	TRUE	FALSE	FALSE	FALSE	TRUE	TRUE	FALSE	FALSE	FALSE	FALSE	some days	not at all to rarely	not at all to rarely	some days	not at all to rarely	some days	some days	most days to daily	some days	not at all to rarely	not at all to rarely
325	[20,25)	Third trimester	1	Secondary	Homemaker(housewife)	Divorced, separated, widowed	Parent	FALSE	NA	5	some days	not at all to rarely	not at all to rarely	most days to daily	most days to daily	not at all to rarely	≥3	1.75	≥2	TRUE	TRUE	TRUE	Flush toilet	TRUE	FALSE	FALSE	TRUE	FALSE	TRUE	FALSE	TRUE	FALSE	TRUE	FALSE	FALSE	FALSE	TRUE	FALSE	not at all to rarely	not at all to rarely	not at all to rarely	not at all to rarely	not at all to rarely	most days to daily	most days to daily	some days	some days	not at all to rarely	not at all to rarely
326	[20,25)	Second trimester	0	Secondary	Homemaker(housewife)	Married	Husband, Ex Husband, Boyfriend, or Child's Father	TRUE	6000	24	not at all to rarely	not at all to rarely	not at all to rarely	not at all to rarely	most days to daily	not at all to rarely	1	2	≥2	TRUE	FALSE	TRUE	Flush toilet	TRUE	FALSE	TRUE	FALSE	FALSE	FALSE	FALSE	TRUE	FALSE	FALSE	FALSE	FALSE	FALSE	FALSE	FALSE	some days	not at all to rarely	some days	not at all to rarely	not at all to rarely	most days to daily	most days to daily	most days to daily	some days	not at all to rarely	not at all to rarely
327	[20,25)	Second trimester	1	Vocational or College/University	None	Never married, single	Self	TRUE	9000	24	some days	some days	not at all to rarely	not at all to rarely	most days to daily	not at all to rarely	≥3	1.2	≥2	TRUE	FALSE	TRUE	Flush toilet	FALSE	FALSE	TRUE	FALSE	FALSE	TRUE	TRUE	FALSE	FALSE	FALSE	FALSE	FALSE	FALSE	FALSE	TRUE	not at all to rarely	not at all to rarely	not at all to rarely	not at all to rarely	not at all to rarely	not at all to rarely	most days to daily	most days to daily	not at all to rarely	not at all to rarely	not at all to rarely
328	[30,35)	Third trimester	≥3	Primary or less	Monthly salary	Married	Self	FALSE	NA	84	not at all to rarely	not at all to rarely	not at all to rarely	most days to daily	some days	not at all to rarely	2	2	1	TRUE	TRUE	TRUE	Flush toilet	TRUE	TRUE	TRUE	TRUE	TRUE	FALSE	FALSE	TRUE	TRUE	TRUE	FALSE	FALSE	FALSE	FALSE	FALSE	not at all to rarely	not at all to rarely	not at all to rarely	not at all to rarely	not at all to rarely	not at all to rarely	not at all to rarely	not at all to rarely	not at all to rarely	not at all to rarely	some days
329	[20,25)	Third trimester	1	Secondary	Homemaker(housewife)	Married	Husband, Ex Husband, Boyfriend, or Child's Father	TRUE	3500	36	not at all to rarely	not at all to rarely	not at all to rarely	not at all to rarely	most days to daily	not at all to rarely	1	3	1	TRUE	TRUE	TRUE	Flush toilet	TRUE	TRUE	TRUE	TRUE	FALSE	FALSE	FALSE	FALSE	FALSE	FALSE	FALSE	FALSE	FALSE	FALSE	TRUE	some days	some days	some days	not at all to rarely	not at all to rarely	not at all to rarely	most days to daily	most days to daily	most days to daily	not at all to rarely	not at all to rarely
330	[25,30)	Second trimester	1	Vocational or College/University	Monthly salary	Married	Husband, Ex Husband, Boyfriend, or Child's Father	TRUE	4000	7	not at all to rarely	not at all to rarely	not at all to rarely	not at all to rarely	most days to daily	not at all to rarely	2	1.5	≥2	TRUE	TRUE	TRUE	Flush toilet	FALSE	TRUE	TRUE	TRUE	FALSE	FALSE	FALSE	FALSE	FALSE	TRUE	FALSE	FALSE	FALSE	FALSE	FALSE	not at all to rarely	not at all to rarely	not at all to rarely	not at all to rarely	not at all to rarely	not at all to rarely	most days to daily	most days to daily	most days to daily	not at all to rarely	not at all to rarely
331	[30,35)	Second trimester	1	Secondary	Monthly salary	Married	Self	TRUE	3500	4	most days to daily	not at all to rarely	not at all to rarely	some days	not at all to rarely	not at all to rarely	1	3	1	TRUE	TRUE	TRUE	Flush toilet	TRUE	FALSE	TRUE	TRUE	FALSE	FALSE	FALSE	FALSE	FALSE	FALSE	FALSE	FALSE	FALSE	FALSE	TRUE	not at all to rarely	not at all to rarely	not at all to rarely	not at all to rarely	not at all to rarely	not at all to rarely	most days to daily	most days to daily	most days to daily	not at all to rarely	most days to daily
332	[20,25)	Second trimester	1	Secondary	Homemaker(housewife)	Married	Husband, Ex Husband, Boyfriend, or Child's Father	TRUE	6000	72	not at all to rarely	not at all to rarely	not at all to rarely	most days to daily	not at all to rarely	not at all to rarely	2	1.5	≥2	TRUE	TRUE	TRUE	Flush toilet	TRUE	TRUE	TRUE	TRUE	FALSE	TRUE	TRUE	TRUE	FALSE	FALSE	FALSE	FALSE	FALSE	FALSE	FALSE	not at all to rarely	not at all to rarely	not at all to rarely	not at all to rarely	not at all to rarely	most days to daily	not at all to rarely	not at all to rarely	some days	not at all to rarely	not at all to rarely
333	[20,25)	Second trimester	0	Secondary	Monthly salary	Never married, single	Self	TRUE	2500	6	not at all to rarely	not at all to rarely	not at all to rarely	not at all to rarely	most days to daily	not at all to rarely	1	3	1	TRUE	TRUE	TRUE	Flush toilet	TRUE	TRUE	TRUE	TRUE	FALSE	TRUE	FALSE	TRUE	FALSE	TRUE	FALSE	FALSE	FALSE	FALSE	FALSE	not at all to rarely	not at all to rarely	not at all to rarely	some days	not at all to rarely	most days to daily	most days to daily	most days to daily	some days	not at all to rarely	not at all to rarely
334	[30,35)	Second trimester	1	Secondary	Homemaker(housewife)	Married	Husband, Ex Husband, Boyfriend, or Child's Father	TRUE	2000	48	most days to daily	not at all to rarely	not at all to rarely	not at all to rarely	not at all to rarely	not at all to rarely	1	3	1	TRUE	TRUE	TRUE	Flush toilet	TRUE	TRUE	TRUE	TRUE	TRUE	TRUE	FALSE	FALSE	FALSE	FALSE	FALSE	FALSE	FALSE	FALSE	FALSE	not at all to rarely	not at all to rarely	not at all to rarely	some days	not at all to rarely	some days	most days to daily	most days to daily	not at all to rarely	not at all to rarely	some days
335	[25,30)	Second trimester	0	Secondary	Homemaker(housewife)	Married	Husband, Ex Husband, Boyfriend, or Child's Father	TRUE	3800	4	not at all to rarely	not at all to rarely	not at all to rarely	not at all to rarely	most days to daily	not at all to rarely	1	2	1	TRUE	TRUE	TRUE	Flush toilet	TRUE	FALSE	TRUE	FALSE	FALSE	FALSE	FALSE	FALSE	FALSE	FALSE	FALSE	FALSE	FALSE	FALSE	TRUE	not at all to rarely	most days to daily	not at all to rarely	not at all to rarely	not at all to rarely	some days	most days to daily	most days to daily	most days to daily	not at all to rarely	not at all to rarely
336	[20,25)	Second trimester	0	Secondary	Monthly salary	Married	Husband, Ex Husband, Boyfriend, or Child's Father	TRUE	2000	24	some days	not at all to rarely	not at all to rarely	not at all to rarely	most days to daily	not at all to rarely	1	2	1	TRUE	TRUE	TRUE	Flush toilet	TRUE	TRUE	TRUE	TRUE	TRUE	TRUE	TRUE	TRUE	FALSE	FALSE	FALSE	TRUE	FALSE	FALSE	FALSE	some days	not at all to rarely	not at all to rarely	some days	not at all to rarely	not at all to rarely	most days to daily	most days to daily	most days to daily	not at all to rarely	most days to daily
337	[18,20)	Third trimester	0	Secondary	Homemaker(housewife)	Never married, single	Other relative	TRUE	2500	8	some days	not at all to rarely	not at all to rarely	not at all to rarely	not at all to rarely	some days	1	4	1	TRUE	TRUE	TRUE	Flush toilet	TRUE	TRUE	FALSE	TRUE	FALSE	TRUE	FALSE	TRUE	TRUE	FALSE	FALSE	FALSE	FALSE	FALSE	FALSE	not at all to rarely	not at all to rarely	not at all to rarely	most days to daily	some days	most days to daily	not at all to rarely	some days	not at all to rarely	not at all to rarely	most days to daily
338	[20,25)	Second trimester	1	Secondary	Homemaker(housewife)	Married	Husband, Ex Husband, Boyfriend, or Child's Father	TRUE	4000	51	most days to daily	not at all to rarely	not at all to rarely	most days to daily	not at all to rarely	not at all to rarely	1	3	1	TRUE	TRUE	TRUE	Flush toilet	TRUE	TRUE	TRUE	TRUE	FALSE	TRUE	FALSE	TRUE	FALSE	FALSE	TRUE	FALSE	FALSE	FALSE	FALSE	not at all to rarely	not at all to rarely	not at all to rarely	some days	not at all to rarely	most days to daily	most days to daily	some days	some days	not at all to rarely	not at all to rarely
339	[35,40]	Third trimester	≥3	Primary or less	Homemaker(housewife)	Married	Husband, Ex Husband, Boyfriend, or Child's Father	TRUE	5000	36	most days to daily	not at all to rarely	not at all to rarely	not at all to rarely	not at all to rarely	not at all to rarely	2	3.5	≥2	TRUE	TRUE	TRUE	Flush toilet	TRUE	TRUE	TRUE	TRUE	FALSE	TRUE	FALSE	FALSE	TRUE	FALSE	FALSE	FALSE	FALSE	FALSE	FALSE	not at all to rarely	not at all to rarely	not at all to rarely	some days	not at all to rarely	not at all to rarely	most days to daily	most days to daily	most days to daily	not at all to rarely	most days to daily
340	[25,30)	Third trimester	0	Secondary	Homemaker(housewife)	Married	Husband, Ex Husband, Boyfriend, or Child's Father	TRUE	3000	7	most days to daily	not at all to rarely	not at all to rarely	not at all to rarely	not at all to rarely	not at all to rarely	1	2	1	TRUE	TRUE	TRUE	Flush toilet	TRUE	TRUE	TRUE	TRUE	FALSE	TRUE	FALSE	FALSE	FALSE	FALSE	FALSE	FALSE	FALSE	FALSE	FALSE	not at all to rarely	not at all to rarely	not at all to rarely	not at all to rarely	not at all to rarely	not at all to rarely	most days to daily	most days to daily	most days to daily	not at all to rarely	not at all to rarely
341	[35,40]	Second trimester	≥3	Secondary	Small business	Married	Husband, Ex Husband, Boyfriend, or Child's Father	FALSE	NA	120	most days to daily	not at all to rarely	not at all to rarely	not at all to rarely	some days	not at all to rarely	≥3	1.33333333333333	≥2	TRUE	FALSE	TRUE	Flush toilet	TRUE	TRUE	TRUE	TRUE	TRUE	TRUE	TRUE	TRUE	FALSE	TRUE	FALSE	FALSE	FALSE	FALSE	FALSE	not at all to rarely	not at all to rarely	not at all to rarely	not at all to rarely	not at all to rarely	not at all to rarely	most days to daily	most days to daily	most days to daily	not at all to rarely	most days to daily
342	[20,25)	Third trimester	1	Secondary	Homemaker(housewife)	Married	Husband, Ex Husband, Boyfriend, or Child's Father	TRUE	1800	2	most days to daily	some days	not at all to rarely	not at all to rarely	not at all to rarely	not at all to rarely	1	3	1	TRUE	TRUE	TRUE	Flush toilet	TRUE	TRUE	FALSE	TRUE	FALSE	TRUE	FALSE	FALSE	TRUE	TRUE	FALSE	FALSE	TRUE	FALSE	FALSE	not at all to rarely	not at all to rarely	not at all to rarely	not at all to rarely	not at all to rarely	most days to daily	most days to daily	not at all to rarely	some days	most days to daily	some days
343	[35,40]	Third trimester	2	Secondary	Small business	Married	Husband, Ex Husband, Boyfriend, or Child's Father	TRUE	5000	144	some days	not at all to rarely	not at all to rarely	not at all to rarely	most days to daily	not at all to rarely	≥3	1.33333333333333	≥2	TRUE	TRUE	TRUE	Flush toilet	TRUE	TRUE	TRUE	TRUE	TRUE	TRUE	TRUE	TRUE	TRUE	TRUE	FALSE	FALSE	FALSE	FALSE	FALSE	some days	not at all to rarely	not at all to rarely	not at all to rarely	not at all to rarely	most days to daily	most days to daily	most days to daily	some days	not at all to rarely	most days to daily
344	[20,25)	Second trimester	1	Secondary	Homemaker(housewife)	Married	Husband, Ex Husband, Boyfriend, or Child's Father	TRUE	2000	12	some days	not at all to rarely	not at all to rarely	not at all to rarely	most days to daily	not at all to rarely	1	3	1	TRUE	TRUE	TRUE	Flush toilet	TRUE	TRUE	TRUE	TRUE	FALSE	FALSE	FALSE	TRUE	TRUE	FALSE	FALSE	FALSE	FALSE	FALSE	FALSE	not at all to rarely	not at all to rarely	not at all to rarely	most days to daily	not at all to rarely	not at all to rarely	most days to daily	most days to daily	not at all to rarely	not at all to rarely	most days to daily
345	[35,40]	Third trimester	≥3	Vocational or College/University	Homemaker(housewife)	Married	Husband, Ex Husband, Boyfriend, or Child's Father	TRUE	5500	24	not at all to rarely	most days to daily	not at all to rarely	not at all to rarely	most days to daily	not at all to rarely	2	2	≥2	TRUE	FALSE	TRUE	Flush toilet	TRUE	FALSE	TRUE	TRUE	FALSE	FALSE	FALSE	FALSE	FALSE	FALSE	FALSE	FALSE	FALSE	FALSE	TRUE	not at all to rarely	not at all to rarely	not at all to rarely	not at all to rarely	not at all to rarely	not at all to rarely	most days to daily	most days to daily	most days to daily	not at all to rarely	not at all to rarely
346	[30,35)	Second trimester	≥3	Secondary	Small business	Married	Husband, Ex Husband, Boyfriend, or Child's Father	TRUE	3000	36	not at all to rarely	some days	not at all to rarely	not at all to rarely	most days to daily	not at all to rarely	1	5	1	TRUE	TRUE	TRUE	Flush toilet	TRUE	TRUE	TRUE	TRUE	FALSE	FALSE	FALSE	TRUE	FALSE	FALSE	TRUE	TRUE	FALSE	FALSE	FALSE	not at all to rarely	not at all to rarely	not at all to rarely	some days	not at all to rarely	most days to daily	most days to daily	most days to daily	some days	not at all to rarely	most days to daily
347	[30,35)	Third trimester	2	Secondary	Small business	Married	Husband, Ex Husband, Boyfriend, or Child's Father	TRUE	9000	8	not at all to rarely	not at all to rarely	not at all to rarely	not at all to rarely	most days to daily	not at all to rarely	≥3	1.33333333333333	≥2	TRUE	TRUE	TRUE	Flush toilet	TRUE	FALSE	TRUE	FALSE	FALSE	TRUE	FALSE	TRUE	TRUE	FALSE	TRUE	FALSE	TRUE	FALSE	FALSE	most days to daily	not at all to rarely	not at all to rarely	not at all to rarely	not at all to rarely	not at all to rarely	most days to daily	most days to daily	not at all to rarely	most days to daily	most days to daily
348	[20,25)	Second trimester	2	Secondary	Small business	Married	Husband, Ex Husband, Boyfriend, or Child's Father	TRUE	4600	9	not at all to rarely	not at all to rarely	not at all to rarely	not at all to rarely	most days to daily	not at all to rarely	2	1.5	≥2	TRUE	TRUE	TRUE	Flush toilet	TRUE	TRUE	TRUE	TRUE	FALSE	TRUE	TRUE	TRUE	FALSE	FALSE	TRUE	FALSE	FALSE	FALSE	FALSE	not at all to rarely	not at all to rarely	not at all to rarely	not at all to rarely	not at all to rarely	some days	some days	not at all to rarely	not at all to rarely	not at all to rarely	not at all to rarely
349	[20,25)	Second trimester	0	Secondary	Monthly salary	Never married, single	Self	FALSE	NA	128	some days	not at all to rarely	not at all to rarely	not at all to rarely	most days to daily	not at all to rarely	≥3	1.66666666666667	≥2	TRUE	TRUE	TRUE	Flush toilet	TRUE	TRUE	TRUE	TRUE	TRUE	TRUE	TRUE	TRUE	TRUE	FALSE	TRUE	TRUE	FALSE	FALSE	FALSE	not at all to rarely	not at all to rarely	not at all to rarely	some days	not at all to rarely	most days to daily	not at all to rarely	some days	some days	not at all to rarely	some days
350	[25,30)	Third trimester	1	Secondary	Homemaker(housewife)	Married	Husband, Ex Husband, Boyfriend, or Child's Father	TRUE	4500	4	not at all to rarely	not at all to rarely	not at all to rarely	not at all to rarely	most days to daily	not at all to rarely	1	3	1	TRUE	TRUE	TRUE	Flush toilet	TRUE	TRUE	TRUE	TRUE	FALSE	FALSE	TRUE	FALSE	TRUE	FALSE	FALSE	FALSE	FALSE	FALSE	FALSE	not at all to rarely	not at all to rarely	not at all to rarely	some days	not at all to rarely	most days to daily	most days to daily	most days to daily	some days	not at all to rarely	most days to daily
351	[20,25)	Second trimester	0	Secondary	Homemaker(housewife)	Married	Husband, Ex Husband, Boyfriend, or Child's Father	TRUE	3000	5	not at all to rarely	not at all to rarely	not at all to rarely	not at all to rarely	most days to daily	not at all to rarely	1	2	1	TRUE	TRUE	TRUE	Flush toilet	TRUE	TRUE	TRUE	TRUE	TRUE	FALSE	FALSE	FALSE	FALSE	FALSE	TRUE	TRUE	TRUE	FALSE	FALSE	not at all to rarely	some days	not at all to rarely	not at all to rarely	not at all to rarely	most days to daily	not at all to rarely	most days to daily	some days	not at all to rarely	not at all to rarely
352	[20,25)	Third trimester	0	Vocational or College/University	Homemaker(housewife)	Married	Husband, Ex Husband, Boyfriend, or Child's Father	TRUE	3000	24	some days	not at all to rarely	not at all to rarely	not at all to rarely	most days to daily	some days	1	2	1	TRUE	TRUE	TRUE	Flush toilet	TRUE	TRUE	TRUE	TRUE	FALSE	FALSE	FALSE	FALSE	FALSE	FALSE	FALSE	FALSE	FALSE	FALSE	TRUE	not at all to rarely	not at all to rarely	not at all to rarely	not at all to rarely	not at all to rarely	not at all to rarely	most days to daily	most days to daily	most days to daily	not at all to rarely	not at all to rarely
353	[25,30)	Second trimester	1	Primary or less	Homemaker(housewife)	Married	Husband, Ex Husband, Boyfriend, or Child's Father	TRUE	2500	70	most days to daily	not at all to rarely	not at all to rarely	not at all to rarely	most days to daily	not at all to rarely	1	3	1	TRUE	TRUE	TRUE	Flush toilet	TRUE	TRUE	TRUE	TRUE	FALSE	TRUE	FALSE	TRUE	FALSE	TRUE	FALSE	FALSE	FALSE	FALSE	FALSE	some days	not at all to rarely	not at all to rarely	not at all to rarely	not at all to rarely	most days to daily	most days to daily	most days to daily	not at all to rarely	not at all to rarely	not at all to rarely
354	[30,35)	Second trimester	2	Secondary	Homemaker(housewife)	Married	Husband, Ex Husband, Boyfriend, or Child's Father	FALSE	NA	1	some days	not at all to rarely	not at all to rarely	not at all to rarely	most days to daily	not at all to rarely	1	2	1	TRUE	TRUE	TRUE	Flush toilet	TRUE	TRUE	TRUE	TRUE	FALSE	TRUE	FALSE	TRUE	TRUE	FALSE	FALSE	FALSE	FALSE	FALSE	FALSE	some days	not at all to rarely	not at all to rarely	not at all to rarely	some days	most days to daily	most days to daily	most days to daily	some days	not at all to rarely	most days to daily
355	[18,20)	Second trimester	0	Secondary	Homemaker(housewife)	Married	Husband, Ex Husband, Boyfriend, or Child's Father	FALSE	NA	4	not at all to rarely	not at all to rarely	not at all to rarely	not at all to rarely	most days to daily	not at all to rarely	≥3	1	≥2	TRUE	FALSE	TRUE	Flush toilet	TRUE	FALSE	TRUE	TRUE	FALSE	TRUE	FALSE	TRUE	TRUE	FALSE	FALSE	FALSE	FALSE	FALSE	FALSE	some days	some days	most days to daily	some days	not at all to rarely	not at all to rarely	not at all to rarely	most days to daily	not at all to rarely	not at all to rarely	most days to daily
356	[30,35)	Second trimester	1	Secondary	Small business	Never married, single	Self	TRUE	5000	8	not at all to rarely	not at all to rarely	not at all to rarely	not at all to rarely	most days to daily	not at all to rarely	1	2	≥2	TRUE	FALSE	FALSE	Flush toilet	TRUE	FALSE	TRUE	FALSE	FALSE	TRUE	FALSE	FALSE	FALSE	FALSE	FALSE	FALSE	FALSE	FALSE	TRUE	not at all to rarely	not at all to rarely	not at all to rarely	not at all to rarely	not at all to rarely	not at all to rarely	most days to daily	most days to daily	most days to daily	not at all to rarely	not at all to rarely
357	[35,40]	Third trimester	2	Secondary	Homemaker(housewife)	Married	Husband, Ex Husband, Boyfriend, or Child's Father	FALSE	NA	15	some days	not at all to rarely	not at all to rarely	not at all to rarely	most days to daily	not at all to rarely	≥3	1	≥2	TRUE	FALSE	TRUE	Flush toilet	TRUE	TRUE	TRUE	TRUE	FALSE	TRUE	FALSE	TRUE	FALSE	FALSE	FALSE	FALSE	FALSE	FALSE	FALSE	not at all to rarely	not at all to rarely	not at all to rarely	not at all to rarely	not at all to rarely	some days	not at all to rarely	some days	not at all to rarely	not at all to rarely	not at all to rarely
358	[25,30)	Third trimester	2	Primary or less	Small business	Married	Husband, Ex Husband, Boyfriend, or Child's Father	TRUE	3000	102	most days to daily	not at all to rarely	not at all to rarely	some days	not at all to rarely	not at all to rarely	1	4	1	TRUE	TRUE	TRUE	Pit latrine	TRUE	FALSE	FALSE	TRUE	FALSE	TRUE	FALSE	TRUE	FALSE	FALSE	TRUE	FALSE	FALSE	FALSE	FALSE	not at all to rarely	not at all to rarely	not at all to rarely	some days	not at all to rarely	most days to daily	not at all to rarely	some days	not at all to rarely	not at all to rarely	not at all to rarely
359	[25,30)	Third trimester	1	Primary or less	None	Married	Husband, Ex Husband, Boyfriend, or Child's Father	TRUE	4500	12	not at all to rarely	not at all to rarely	not at all to rarely	some days	most days to daily	not at all to rarely	1	2	1	TRUE	TRUE	TRUE	Flush toilet	TRUE	TRUE	TRUE	TRUE	FALSE	FALSE	FALSE	FALSE	FALSE	FALSE	FALSE	FALSE	FALSE	FALSE	TRUE	not at all to rarely	not at all to rarely	not at all to rarely	not at all to rarely	not at all to rarely	some days	not at all to rarely	some days	some days	not at all to rarely	not at all to rarely
360	[20,25)	Second trimester	0	Secondary	Homemaker(housewife)	Married	Husband, Ex Husband, Boyfriend, or Child's Father	TRUE	3000	6	not at all to rarely	not at all to rarely	not at all to rarely	not at all to rarely	most days to daily	not at all to rarely	2	1	≥2	TRUE	TRUE	TRUE	Flush toilet	TRUE	FALSE	TRUE	TRUE	FALSE	TRUE	FALSE	FALSE	FALSE	FALSE	FALSE	FALSE	FALSE	FALSE	TRUE	not at all to rarely	not at all to rarely	not at all to rarely	not at all to rarely	not at all to rarely	most days to daily	most days to daily	most days to daily	some days	not at all to rarely	some days
361	[18,20)	Third trimester	0	Secondary	None	Married	Husband, Ex Husband, Boyfriend, or Child's Father	TRUE	1600	3	some days	not at all to rarely	not at all to rarely	not at all to rarely	not at all to rarely	most days to daily	1	2	1	TRUE	TRUE	TRUE	Flush toilet	TRUE	TRUE	FALSE	TRUE	FALSE	TRUE	FALSE	FALSE	FALSE	FALSE	FALSE	FALSE	FALSE	FALSE	TRUE	not at all to rarely	not at all to rarely	not at all to rarely	not at all to rarely	not at all to rarely	not at all to rarely	some days	some days	some days	not at all to rarely	some days
362	[20,25)	Third trimester	1	Secondary	Homemaker(housewife)	Married	Husband, Ex Husband, Boyfriend, or Child's Father	TRUE	3000	2	some days	not at all to rarely	not at all to rarely	not at all to rarely	most days to daily	not at all to rarely	1	2	≥2	TRUE	TRUE	TRUE	Flush toilet	TRUE	TRUE	TRUE	TRUE	FALSE	TRUE	FALSE	TRUE	FALSE	FALSE	FALSE	FALSE	FALSE	FALSE	FALSE	not at all to rarely	not at all to rarely	not at all to rarely	not at all to rarely	not at all to rarely	not at all to rarely	most days to daily	some days	most days to daily	not at all to rarely	most days to daily
363	[20,25)	Second trimester	1	Vocational or College/University	Homemaker(housewife)	Married	Husband, Ex Husband, Boyfriend, or Child's Father	TRUE	5000	3	some days	not at all to rarely	not at all to rarely	not at all to rarely	most days to daily	not at all to rarely	2	1.5	≥2	TRUE	TRUE	TRUE	Flush toilet	TRUE	TRUE	TRUE	TRUE	FALSE	TRUE	FALSE	TRUE	FALSE	FALSE	FALSE	FALSE	FALSE	FALSE	FALSE	not at all to rarely	not at all to rarely	not at all to rarely	not at all to rarely	not at all to rarely	not at all to rarely	most days to daily	not at all to rarely	most days to daily	not at all to rarely	not at all to rarely
364	[25,30)	Third trimester	1	Primary or less	Daily wage	Divorced, separated, widowed	Self	TRUE	1200	6	most days to daily	not at all to rarely	not at all to rarely	not at all to rarely	not at all to rarely	not at all to rarely	1	2	1	TRUE	TRUE	TRUE	Pit latrine	TRUE	TRUE	FALSE	TRUE	TRUE	TRUE	FALSE	TRUE	TRUE	FALSE	TRUE	FALSE	FALSE	FALSE	FALSE	not at all to rarely	not at all to rarely	not at all to rarely	not at all to rarely	not at all to rarely	most days to daily	most days to daily	most days to daily	some days	not at all to rarely	most days to daily
365	[25,30)	Third trimester	1	Secondary	Small business	Married	Husband, Ex Husband, Boyfriend, or Child's Father	TRUE	7000	40	most days to daily	not at all to rarely	not at all to rarely	some days	not at all to rarely	not at all to rarely	≥3	1	≥2	TRUE	TRUE	TRUE	Flush toilet	TRUE	TRUE	TRUE	TRUE	TRUE	TRUE	FALSE	TRUE	FALSE	TRUE	FALSE	TRUE	FALSE	FALSE	FALSE	not at all to rarely	not at all to rarely	not at all to rarely	some days	not at all to rarely	most days to daily	most days to daily	most days to daily	not at all to rarely	not at all to rarely	some days
366	[35,40]	Third trimester	2	Primary or less	Homemaker(housewife)	Married	Husband, Ex Husband, Boyfriend, or Child's Father	TRUE	2000	38	most days to daily	not at all to rarely	not at all to rarely	not at all to rarely	not at all to rarely	not at all to rarely	1	4	1	TRUE	TRUE	TRUE	Flush toilet	TRUE	TRUE	TRUE	FALSE	TRUE	TRUE	TRUE	FALSE	FALSE	FALSE	FALSE	FALSE	FALSE	TRUE	FALSE	not at all to rarely	not at all to rarely	not at all to rarely	some days	not at all to rarely	some days	most days to daily	some days	some days	not at all to rarely	not at all to rarely
367	[20,25)	Second trimester	1	Secondary	Homemaker(housewife)	Married	Husband, Ex Husband, Boyfriend, or Child's Father	TRUE	3500	48	not at all to rarely	not at all to rarely	not at all to rarely	not at all to rarely	most days to daily	not at all to rarely	1	3	1	TRUE	TRUE	TRUE	Flush toilet	FALSE	FALSE	TRUE	TRUE	FALSE	TRUE	TRUE	FALSE	FALSE	FALSE	FALSE	TRUE	FALSE	FALSE	FALSE	not at all to rarely	not at all to rarely	not at all to rarely	not at all to rarely	not at all to rarely	not at all to rarely	most days to daily	most days to daily	not at all to rarely	not at all to rarely	not at all to rarely
368	[30,35)	Second trimester	≥3	Vocational or College/University	Monthly salary	Married	Husband, Ex Husband, Boyfriend, or Child's Father	TRUE	2300	2	some days	not at all to rarely	not at all to rarely	not at all to rarely	not at all to rarely	most days to daily	1	4	1	TRUE	TRUE	TRUE	Flush toilet	TRUE	TRUE	TRUE	TRUE	FALSE	TRUE	TRUE	TRUE	FALSE	FALSE	TRUE	FALSE	TRUE	FALSE	FALSE	not at all to rarely	not at all to rarely	not at all to rarely	not at all to rarely	not at all to rarely	most days to daily	most days to daily	some days	some days	some days	not at all to rarely
369	[25,30)	Third trimester	2	Secondary	Small business	Married	Husband, Ex Husband, Boyfriend, or Child's Father	TRUE	2500	11	some days	not at all to rarely	not at all to rarely	not at all to rarely	most days to daily	not at all to rarely	1	4	1	TRUE	TRUE	TRUE	Flush toilet	TRUE	TRUE	TRUE	FALSE	TRUE	TRUE	FALSE	TRUE	TRUE	TRUE	TRUE	FALSE	FALSE	FALSE	FALSE	some days	not at all to rarely	not at all to rarely	some days	not at all to rarely	most days to daily	most days to daily	most days to daily	some days	not at all to rarely	some days
370	[35,40]	Second trimester	≥3	Primary or less	Daily wage	Married	Husband, Ex Husband, Boyfriend, or Child's Father	FALSE	NA	180	most days to daily	some days	not at all to rarely	not at all to rarely	most days to daily	not at all to rarely	≥3	1.66666666666667	≥2	TRUE	TRUE	TRUE	Flush toilet	FALSE	FALSE	TRUE	TRUE	TRUE	TRUE	TRUE	TRUE	FALSE	FALSE	TRUE	FALSE	FALSE	TRUE	FALSE	not at all to rarely	not at all to rarely	not at all to rarely	not at all to rarely	not at all to rarely	some days	most days to daily	most days to daily	some days	not at all to rarely	not at all to rarely
371	[30,35)	Second trimester	2	Secondary	Homemaker(housewife)	Married	Husband, Ex Husband, Boyfriend, or Child's Father	TRUE	4000	120	most days to daily	not at all to rarely	not at all to rarely	not at all to rarely	not at all to rarely	not at all to rarely	1	4	1	TRUE	TRUE	TRUE	Flush toilet	TRUE	TRUE	TRUE	TRUE	FALSE	TRUE	FALSE	FALSE	FALSE	FALSE	FALSE	FALSE	FALSE	FALSE	TRUE	not at all to rarely	not at all to rarely	not at all to rarely	not at all to rarely	not at all to rarely	not at all to rarely	most days to daily	most days to daily	not at all to rarely	not at all to rarely	most days to daily
372	[20,25)	First trimester	0	Primary or less	Homemaker(housewife)	Married	Husband, Ex Husband, Boyfriend, or Child's Father	TRUE	3500	24	most days to daily	not at all to rarely	not at all to rarely	not at all to rarely	most days to daily	not at all to rarely	1	1	1	TRUE	TRUE	TRUE	Flush toilet	TRUE	TRUE	TRUE	TRUE	FALSE	FALSE	FALSE	FALSE	FALSE	FALSE	FALSE	FALSE	TRUE	FALSE	FALSE	not at all to rarely	not at all to rarely	not at all to rarely	not at all to rarely	not at all to rarely	some days	most days to daily	most days to daily	not at all to rarely	most days to daily	not at all to rarely
373	[25,30)	Second trimester	1	Secondary	Monthly salary	Married	Husband, Ex Husband, Boyfriend, or Child's Father	TRUE	2500	5	not at all to rarely	not at all to rarely	not at all to rarely	not at all to rarely	most days to daily	not at all to rarely	1	3	≥2	TRUE	TRUE	TRUE	Flush toilet	TRUE	TRUE	TRUE	TRUE	FALSE	TRUE	TRUE	FALSE	FALSE	FALSE	FALSE	TRUE	FALSE	FALSE	FALSE	not at all to rarely	not at all to rarely	not at all to rarely	not at all to rarely	not at all to rarely	not at all to rarely	most days to daily	most days to daily	most days to daily	not at all to rarely	most days to daily
374	[25,30)	Second trimester	1	Secondary	None	Married	Other relative	FALSE	NA	2	some days	not at all to rarely	not at all to rarely	not at all to rarely	most days to daily	not at all to rarely	2	2.5	≥2	TRUE	FALSE	TRUE	Flush toilet	TRUE	TRUE	TRUE	TRUE	TRUE	TRUE	FALSE	FALSE	TRUE	FALSE	FALSE	FALSE	FALSE	FALSE	FALSE	not at all to rarely	not at all to rarely	not at all to rarely	most days to daily	not at all to rarely	not at all to rarely	not at all to rarely	most days to daily	not at all to rarely	not at all to rarely	most days to daily
375	[30,35)	Third trimester	2	Secondary	Small business	Married	Husband, Ex Husband, Boyfriend, or Child's Father	FALSE	NA	24	some days	not at all to rarely	not at all to rarely	not at all to rarely	most days to daily	not at all to rarely	2	2	≥2	TRUE	TRUE	TRUE	Flush toilet	TRUE	TRUE	TRUE	TRUE	TRUE	TRUE	TRUE	TRUE	FALSE	TRUE	TRUE	FALSE	TRUE	TRUE	FALSE	not at all to rarely	not at all to rarely	not at all to rarely	some days	not at all to rarely	most days to daily	most days to daily	most days to daily	some days	most days to daily	not at all to rarely
376	[35,40]	Third trimester	≥3	Primary or less	Homemaker(housewife)	Married	Husband, Ex Husband, Boyfriend, or Child's Father	FALSE	NA	188	not at all to rarely	not at all to rarely	not at all to rarely	some days	most days to daily	some days	2	2	≥2	TRUE	TRUE	TRUE	Flush toilet	TRUE	TRUE	TRUE	TRUE	FALSE	TRUE	TRUE	TRUE	FALSE	FALSE	FALSE	FALSE	FALSE	FALSE	FALSE	not at all to rarely	not at all to rarely	not at all to rarely	not at all to rarely	not at all to rarely	most days to daily	most days to daily	most days to daily	most days to daily	not at all to rarely	not at all to rarely
377	[25,30)	Third trimester	≥3	Primary or less	None	Married	Husband, Ex Husband, Boyfriend, or Child's Father	TRUE	3500	24	some days	not at all to rarely	not at all to rarely	most days to daily	not at all to rarely	not at all to rarely	1	7	1	TRUE	TRUE	FALSE	Flush toilet	TRUE	FALSE	TRUE	FALSE	FALSE	TRUE	FALSE	FALSE	TRUE	FALSE	TRUE	TRUE	FALSE	FALSE	FALSE	not at all to rarely	not at all to rarely	not at all to rarely	some days	not at all to rarely	not at all to rarely	most days to daily	most days to daily	not at all to rarely	not at all to rarely	most days to daily
378	[30,35)	Third trimester	≥3	Primary or less	Daily wage	Divorced, separated, widowed	Self	TRUE	2500	12	most days to daily	not at all to rarely	not at all to rarely	not at all to rarely	not at all to rarely	not at all to rarely	1	1	1	TRUE	TRUE	TRUE	Flush toilet	TRUE	TRUE	TRUE	TRUE	FALSE	TRUE	FALSE	TRUE	TRUE	TRUE	FALSE	FALSE	FALSE	FALSE	FALSE	not at all to rarely	not at all to rarely	not at all to rarely	not at all to rarely	most days to daily	most days to daily	most days to daily	most days to daily	some days	not at all to rarely	most days to daily
379	[20,25)	Third trimester	1	Vocational or College/University	Homemaker(housewife)	Married	Husband, Ex Husband, Boyfriend, or Child's Father	TRUE	2800	2	most days to daily	not at all to rarely	not at all to rarely	not at all to rarely	not at all to rarely	not at all to rarely	1	3	1	TRUE	TRUE	TRUE	Flush toilet	TRUE	TRUE	TRUE	TRUE	FALSE	TRUE	FALSE	TRUE	TRUE	FALSE	FALSE	TRUE	FALSE	FALSE	FALSE	not at all to rarely	not at all to rarely	not at all to rarely	not at all to rarely	not at all to rarely	not at all to rarely	most days to daily	most days to daily	most days to daily	not at all to rarely	most days to daily
380	[20,25)	Third trimester	1	Secondary	Homemaker(housewife)	Married	Husband, Ex Husband, Boyfriend, or Child's Father	FALSE	NA	17	some days	not at all to rarely	not at all to rarely	not at all to rarely	most days to daily	not at all to rarely	1	3	1	TRUE	TRUE	TRUE	Flush toilet	FALSE	TRUE	TRUE	TRUE	TRUE	TRUE	TRUE	TRUE	TRUE	TRUE	FALSE	FALSE	FALSE	TRUE	FALSE	some days	not at all to rarely	not at all to rarely	some days	some days	most days to daily	most days to daily	most days to daily	some days	not at all to rarely	most days to daily
381	[25,30)	Third trimester	1	Secondary	Homemaker(housewife)	Married	Husband, Ex Husband, Boyfriend, or Child's Father	TRUE	3500	2	not at all to rarely	not at all to rarely	not at all to rarely	not at all to rarely	most days to daily	not at all to rarely	1	2	1	TRUE	TRUE	TRUE	Flush toilet	TRUE	FALSE	TRUE	TRUE	FALSE	FALSE	FALSE	FALSE	FALSE	FALSE	FALSE	FALSE	FALSE	FALSE	TRUE	not at all to rarely	not at all to rarely	not at all to rarely	not at all to rarely	not at all to rarely	not at all to rarely	not at all to rarely	most days to daily	not at all to rarely	not at all to rarely	most days to daily
382	[30,35)	Third trimester	≥3	Primary or less	Small business	Married	Husband, Ex Husband, Boyfriend, or Child's Father	FALSE	NA	13	most days to daily	not at all to rarely	not at all to rarely	not at all to rarely	not at all to rarely	not at all to rarely	1	3	1	TRUE	TRUE	TRUE	Flush toilet	FALSE	TRUE	TRUE	TRUE	TRUE	TRUE	FALSE	TRUE	FALSE	TRUE	TRUE	FALSE	FALSE	FALSE	FALSE	not at all to rarely	not at all to rarely	not at all to rarely	some days	not at all to rarely	most days to daily	most days to daily	most days to daily	some days	not at all to rarely	not at all to rarely
383	[25,30)	Third trimester	1	Secondary	Daily wage	Married	Husband, Ex Husband, Boyfriend, or Child's Father	TRUE	4500	2	most days to daily	not at all to rarely	not at all to rarely	not at all to rarely	not at all to rarely	not at all to rarely	2	1.5	≥2	TRUE	TRUE	TRUE	Pit latrine	TRUE	TRUE	TRUE	TRUE	FALSE	FALSE	FALSE	FALSE	FALSE	FALSE	FALSE	FALSE	FALSE	FALSE	TRUE	some days	not at all to rarely	not at all to rarely	some days	not at all to rarely	some days	most days to daily	not at all to rarely	not at all to rarely	not at all to rarely	not at all to rarely
384	[20,25)	Third trimester	0	Secondary	Homemaker(housewife)	Married	Husband, Ex Husband, Boyfriend, or Child's Father	TRUE	3000	4	most days to daily	not at all to rarely	not at all to rarely	not at all to rarely	not at all to rarely	not at all to rarely	1	2	1	TRUE	TRUE	TRUE	Flush toilet	TRUE	TRUE	TRUE	TRUE	FALSE	TRUE	FALSE	TRUE	TRUE	FALSE	FALSE	FALSE	FALSE	FALSE	FALSE	not at all to rarely	not at all to rarely	not at all to rarely	not at all to rarely	most days to daily	most days to daily	most days to daily	most days to daily	some days	not at all to rarely	most days to daily
385	[30,35)	Second trimester	1	Secondary	Homemaker(housewife)	Married	Husband, Ex Husband, Boyfriend, or Child's Father	TRUE	2500	24	most days to daily	not at all to rarely	not at all to rarely	not at all to rarely	most days to daily	not at all to rarely	1	4	1	TRUE	TRUE	TRUE	Flush toilet	TRUE	TRUE	TRUE	TRUE	FALSE	TRUE	FALSE	TRUE	FALSE	FALSE	FALSE	FALSE	FALSE	FALSE	FALSE	not at all to rarely	not at all to rarely	not at all to rarely	not at all to rarely	not at all to rarely	not at all to rarely	most days to daily	most days to daily	most days to daily	not at all to rarely	not at all to rarely
386	[35,40]	Third trimester	≥3	Secondary	Homemaker(housewife)	Married	Husband, Ex Husband, Boyfriend, or Child's Father	FALSE	NA	120	not at all to rarely	not at all to rarely	not at all to rarely	not at all to rarely	most days to daily	not at all to rarely	2	2.5	≥2	TRUE	TRUE	TRUE	Flush toilet	TRUE	TRUE	TRUE	TRUE	FALSE	TRUE	FALSE	TRUE	FALSE	FALSE	FALSE	FALSE	FALSE	FALSE	FALSE	not at all to rarely	not at all to rarely	not at all to rarely	some days	not at all to rarely	not at all to rarely	most days to daily	some days	most days to daily	not at all to rarely	not at all to rarely
387	[25,30)	Third trimester	1	Secondary	Homemaker(housewife)	Married	Husband, Ex Husband, Boyfriend, or Child's Father	TRUE	2500	2	most days to daily	not at all to rarely	not at all to rarely	not at all to rarely	not at all to rarely	not at all to rarely	1	2	1	TRUE	TRUE	TRUE	Flush toilet	TRUE	TRUE	TRUE	TRUE	FALSE	FALSE	FALSE	TRUE	FALSE	FALSE	FALSE	FALSE	FALSE	FALSE	FALSE	not at all to rarely	not at all to rarely	not at all to rarely	not at all to rarely	not at all to rarely	not at all to rarely	most days to daily	most days to daily	most days to daily	not at all to rarely	not at all to rarely
388	[20,25)	Second trimester	1	Primary or less	Homemaker(housewife)	Married	Husband, Ex Husband, Boyfriend, or Child's Father	TRUE	2500	24	not at all to rarely	not at all to rarely	not at all to rarely	most days to daily	some days	not at all to rarely	1	4	1	TRUE	TRUE	TRUE	Flush toilet	TRUE	TRUE	TRUE	TRUE	TRUE	TRUE	TRUE	FALSE	FALSE	FALSE	FALSE	FALSE	FALSE	FALSE	TRUE	not at all to rarely	not at all to rarely	not at all to rarely	not at all to rarely	not at all to rarely	not at all to rarely	not at all to rarely	some days	not at all to rarely	not at all to rarely	some days
389	[30,35)	Second trimester	1	Secondary	Small business	Never married, single	Self	FALSE	NA	3	not at all to rarely	not at all to rarely	not at all to rarely	not at all to rarely	most days to daily	not at all to rarely	2	1	≥2	TRUE	TRUE	TRUE	Flush toilet	TRUE	FALSE	TRUE	TRUE	FALSE	TRUE	TRUE	FALSE	TRUE	FALSE	FALSE	FALSE	FALSE	FALSE	FALSE	not at all to rarely	not at all to rarely	not at all to rarely	not at all to rarely	not at all to rarely	not at all to rarely	most days to daily	most days to daily	some days	not at all to rarely	most days to daily
390	[25,30)	Second trimester	≥3	Primary or less	Homemaker(housewife)	Married	Husband, Ex Husband, Boyfriend, or Child's Father	TRUE	2500	3	most days to daily	most days to daily	not at all to rarely	not at all to rarely	not at all to rarely	not at all to rarely	1	4	1	TRUE	TRUE	TRUE	Flush toilet	TRUE	FALSE	TRUE	TRUE	FALSE	TRUE	FALSE	FALSE	TRUE	FALSE	FALSE	FALSE	FALSE	FALSE	FALSE	not at all to rarely	not at all to rarely	not at all to rarely	not at all to rarely	most days to daily	not at all to rarely	most days to daily	some days	some days	not at all to rarely	not at all to rarely
391	[25,30)	Third trimester	1	Secondary	Homemaker(housewife)	Married	Husband, Ex Husband, Boyfriend, or Child's Father	TRUE	3500	17	most days to daily	some days	not at all to rarely	not at all to rarely	some days	not at all to rarely	1	3	≥2	TRUE	FALSE	TRUE	Flush toilet	TRUE	TRUE	TRUE	TRUE	TRUE	FALSE	TRUE	TRUE	TRUE	FALSE	FALSE	TRUE	FALSE	FALSE	FALSE	not at all to rarely	not at all to rarely	not at all to rarely	some days	not at all to rarely	most days to daily	most days to daily	most days to daily	some days	not at all to rarely	most days to daily
392	[20,25)	Second trimester	0	Secondary	None	Married	Husband, Ex Husband, Boyfriend, or Child's Father	TRUE	3000	36	not at all to rarely	not at all to rarely	not at all to rarely	not at all to rarely	most days to daily	not at all to rarely	1	2	1	TRUE	TRUE	FALSE	Flush toilet	TRUE	TRUE	TRUE	TRUE	FALSE	TRUE	FALSE	TRUE	FALSE	FALSE	FALSE	FALSE	FALSE	FALSE	FALSE	most days to daily	not at all to rarely	not at all to rarely	not at all to rarely	not at all to rarely	not at all to rarely	most days to daily	most days to daily	not at all to rarely	not at all to rarely	not at all to rarely
393	[25,30)	Second trimester	≥3	Secondary	Homemaker(housewife)	Married	Husband, Ex Husband, Boyfriend, or Child's Father	TRUE	4500	2	some days	not at all to rarely	not at all to rarely	not at all to rarely	most days to daily	not at all to rarely	2	1	≥2	TRUE	FALSE	TRUE	Flush toilet	TRUE	FALSE	TRUE	FALSE	TRUE	TRUE	FALSE	TRUE	FALSE	TRUE	FALSE	FALSE	TRUE	FALSE	FALSE	not at all to rarely	most days to daily	not at all to rarely	some days	not at all to rarely	most days to daily	most days to daily	most days to daily	some days	some days	some days
394	[30,35)	Second trimester	2	Primary or less	Other specify	Divorced, separated, widowed	Other relative	FALSE	NA	3	most days to daily	some days	not at all to rarely	most days to daily	some days	not at all to rarely	2	2.5	≥2	TRUE	TRUE	TRUE	Flush toilet	TRUE	FALSE	TRUE	TRUE	FALSE	TRUE	TRUE	TRUE	TRUE	TRUE	TRUE	FALSE	FALSE	FALSE	FALSE	not at all to rarely	not at all to rarely	not at all to rarely	some days	not at all to rarely	most days to daily	most days to daily	some days	some days	not at all to rarely	some days
395	[20,25)	Third trimester	1	Secondary	Homemaker(housewife)	Married	Husband, Ex Husband, Boyfriend, or Child's Father	TRUE	10000	1	some days	not at all to rarely	not at all to rarely	not at all to rarely	most days to daily	not at all to rarely	≥3	0.75	≥2	TRUE	FALSE	TRUE	Flush toilet	TRUE	FALSE	TRUE	TRUE	FALSE	FALSE	FALSE	FALSE	FALSE	TRUE	FALSE	FALSE	TRUE	FALSE	FALSE	not at all to rarely	not at all to rarely	not at all to rarely	not at all to rarely	not at all to rarely	not at all to rarely	most days to daily	most days to daily	most days to daily	not at all to rarely	not at all to rarely
396	[30,35)	Second trimester	2	Primary or less	Daily wage	Divorced, separated, widowed	Self	TRUE	1000	12	most days to daily	not at all to rarely	not at all to rarely	not at all to rarely	not at all to rarely	not at all to rarely	1	3	1	TRUE	TRUE	TRUE	Flush toilet	FALSE	TRUE	FALSE	TRUE	FALSE	FALSE	FALSE	FALSE	FALSE	FALSE	FALSE	TRUE	FALSE	FALSE	FALSE	not at all to rarely	not at all to rarely	not at all to rarely	not at all to rarely	not at all to rarely	not at all to rarely	most days to daily	most days to daily	most days to daily	not at all to rarely	most days to daily
397	[25,30)	Third trimester	1	Secondary	Small business	Married	Husband, Ex Husband, Boyfriend, or Child's Father	TRUE	4500	12	not at all to rarely	not at all to rarely	not at all to rarely	not at all to rarely	most days to daily	not at all to rarely	2	1.5	≥2	TRUE	TRUE	TRUE	Flush toilet	TRUE	TRUE	TRUE	TRUE	TRUE	TRUE	FALSE	TRUE	TRUE	TRUE	FALSE	FALSE	FALSE	TRUE	FALSE	not at all to rarely	not at all to rarely	not at all to rarely	some days	not at all to rarely	some days	most days to daily	most days to daily	not at all to rarely	not at all to rarely	most days to daily
398	[20,25)	Third trimester	1	Primary or less	Homemaker(housewife)	Married	Husband, Ex Husband, Boyfriend, or Child's Father	TRUE	3500	3	some days	not at all to rarely	not at all to rarely	not at all to rarely	most days to daily	not at all to rarely	1	2	1	TRUE	TRUE	TRUE	Flush toilet	TRUE	TRUE	TRUE	TRUE	FALSE	TRUE	FALSE	TRUE	FALSE	FALSE	FALSE	FALSE	FALSE	FALSE	FALSE	not at all to rarely	not at all to rarely	not at all to rarely	not at all to rarely	not at all to rarely	not at all to rarely	some days	some days	some days	not at all to rarely	not at all to rarely
399	[25,30)	Second trimester	2	Secondary	Homemaker(housewife)	Married	Husband, Ex Husband, Boyfriend, or Child's Father	TRUE	6000	12	not at all to rarely	not at all to rarely	not at all to rarely	not at all to rarely	most days to daily	not at all to rarely	2	2	≥2	TRUE	TRUE	FALSE	Flush toilet	TRUE	FALSE	TRUE	FALSE	TRUE	TRUE	FALSE	TRUE	FALSE	FALSE	FALSE	FALSE	FALSE	FALSE	FALSE	some days	not at all to rarely	not at all to rarely	not at all to rarely	not at all to rarely	not at all to rarely	not at all to rarely	most days to daily	not at all to rarely	not at all to rarely	not at all to rarely
400	[30,35)	Third trimester	≥3	Primary or less	Small business	Married	Self	TRUE	2000	96	not at all to rarely	not at all to rarely	not at all to rarely	not at all to rarely	most days to daily	not at all to rarely	2	2.5	1	FALSE	TRUE	TRUE	Flush toilet	TRUE	FALSE	FALSE	TRUE	FALSE	FALSE	FALSE	FALSE	FALSE	FALSE	TRUE	FALSE	FALSE	FALSE	FALSE	not at all to rarely	not at all to rarely	not at all to rarely	not at all to rarely	not at all to rarely	not at all to rarely	most days to daily	most days to daily	not at all to rarely	not at all to rarely	not at all to rarely
[truncated: 19 more columns]
